# Supplementary material for: 1′-Methyl-3′-(4-methyl­benzo­yl)-4′-[5-(2-thien­yl)-2-thien­yl]spiro­[acenaphthyl­ene-1,2′-pyrrolidin]-2(1H)-one
Source: Acta Crystallogr Sect E Struct Rep Online. 2011 Jan 8;67(Pt 2):o267. doi: 10.1107/S1600536810053869 (PMC3051628; doi:10.1107/S1600536810053869)
Supplement: Supplementary file 1 [file e-67-0o267-sup1.cif]

##############################################################################
###                                                                        ###
###        Electronic paper (Acta Crystallographica Section E)             ###
###                                                                        ###
##############################################################################
#                                                                            #
# This CIF contains the data in a paper accepted for publication in Acta     #
# Crystallographica Section E. It conforms to the requirements of Notes      #
# for Authors for Section E, and has been peer reviewed under the auspices   #
# of the IUCr Commission on Journals.                                        #
#                                                                            #
# Full details of the Crystallographic Information File format               #
# are given in the paper "The Crystallographic Information File (CIF):       #
# a New Standard Archive File for Crystallography" by S. R. Hall, F. H.      #
# Allen and I. D. Brown [Acta Cryst. (1991), A47, 655-685].                  #
#                                                                            #
# The current version of the core CIF dictionary is obtainable from          #
# ftp://ftp.iucr.org/pub/cif_core.dic. The current version number is 2.4.    #
#                                                                            #
# Software is freely available for graphical display of the structure(s) in  #
# this CIF.  For information consult the CIF home page http://www.iucr.org/  #
# cif/home.html                                                              #
#                                                                            #
# This file may be used for bona fide research purposes within the           #
# scientific community so long as proper attribution is given to the journal # 
# article from which it was obtained.                                        #
#                                                                            #
##############################################################################
                                             
data_global
_audit_creation_method     SHELXL-97
_journal_date_recd_electronic     2010-10-28
_journal_date_accepted     2010-12-22
_journal_name_full     'Acta Crystallographica, Section E'
_journal_year     2011
_journal_volume     67
_journal_issue      2
_journal_page_first     o267
_journal_page_last     o267
_journal_paper_category     QO
_journal_coeditor_code     BT5402
_publ_contact_author_name     'A. SubbiahPandi'
_publ_contact_author_address
;
  Department of Physics
  Presidency College
  Chennai- 600 005
  India
;
_publ_contact_author_email     'as_pandian59@yahoo.com'
_publ_contact_author_fax     '044 091 2854 4894'
_publ_contact_author_phone     '044 091 24471061'
_publ_section_title
;\
1'-Methyl-3'-(4-methylbenzoyl)-4'-[5-(2-thienyl)-2-\
thienyl]spiro[acenaphthylene-1,2'-pyrrolidin]-2(1<i>H</i>)-one
;
loop_
    _publ_author_name
    _publ_author_address
    'S. Thenmozhi'
;    Department of Physics
     Presidency College (Autonomous)
     Chennai 600 005,
     India
;
    'E. Govindan'
;    Department of Physics
     Presidency College (Autonomous)
     Chennai 600 005,
     India
;
    'D. Gavaskar'
;    Department of Organic Chemistry
     University of Madras,
     Guindy Campus
     Chennai 600 025,
     India
;
    'R. Raghunathan'
;    Department of Organic Chemistry
     University of Madras,
     Guindy Campus
     Chennai 600 025,
     India
;
    'A. SubbiahPandi'
;    Department of Physics
     Presidency College (Autonomous)
     Chennai 600 005,
     India
;
data_I
_audit_creation_method     SHELXL-97
_chemical_name_systematic
;
1'-Methyl-3'-(4-methylbenzoyl)-4'-[5-(2-thienyl)-2-
thienyl]spiro[acenaphthylene-1,2'-pyrrolidin]-2(1<i>H</i>)-one
;
_chemical_name_common     ?
_chemical_formula_moiety     'C32 H25 N O2 S2'
_chemical_formula_sum     'C32 H25 N O2 S2'
_chemical_formula_iupac     'C32 H25 N O2 S2'
_chemical_formula_weight     519.65
_chemical_melting_point     ?
_symmetry_cell_setting     monoclinic
_symmetry_space_group_name_H-M     'P21/n'
_symmetry_space_group_name_Hall     '-P 2yn'
loop_
    _symmetry_equiv_pos_as_xyz
    'x, y, z'
    '-x+1/2, y+1/2, -z+1/2'
    '-x, -y, -z'
    'x-1/2, -y-1/2, z-1/2'
_cell_length_a     10.2188(5)
_cell_length_b     10.0191(5)
_cell_length_c     24.8192(11)
_cell_angle_alpha     90.00
_cell_angle_beta     96.115(2)
_cell_angle_gamma     90.00
_cell_volume     2526.6(2)
_cell_formula_units_Z     4
_cell_measurement_reflns_used     4373
_cell_measurement_theta_min     1.6
_cell_measurement_theta_max     24.9
_cell_measurement_temperature     293(2)
_exptl_crystal_description     'Block'
_exptl_crystal_colour     'Colourless'
_exptl_crystal_size_max     0.30
_exptl_crystal_size_mid     0.20
_exptl_crystal_size_min     0.20
_exptl_crystal_density_diffrn     1.366
_exptl_crystal_density_meas     ?
_exptl_crystal_density_method     'not measured'
_exptl_crystal_F_000     1088
_exptl_absorpt_coefficient_mu     0.243
_exptl_absorpt_correction_type     multi-scan
_exptl_absorpt_process_details     '(SADABS; Sheldrick, 1996)'
_exptl_absorpt_correction_T_min     0.9308
_exptl_absorpt_correction_T_max     0.9531
_exptl_special_details
;
;
_diffrn_ambient_temperature     293(2)
_diffrn_radiation_type     MoK\a
_diffrn_radiation_wavelength     0.71073
_diffrn_radiation_source     'fine-focus sealed tube'
_diffrn_radiation_monochromator     graphite
_diffrn_measurement_device_type     'Bruker APEXII CCD area detector'
_diffrn_measurement_method     '\w and \f'
_diffrn_detector_area_resol_mean     ?
_diffrn_reflns_number     24301
_diffrn_reflns_av_R_equivalents     0.0407
_diffrn_reflns_av_sigmaI/netI     0.0285
_diffrn_reflns_theta_min     1.65
_diffrn_reflns_theta_max     24.87
_diffrn_reflns_theta_full     24.87
_diffrn_measured_fraction_theta_max     1.000
_diffrn_measured_fraction_theta_full     1.000
_diffrn_reflns_limit_h_min     -12
_diffrn_reflns_limit_h_max     12
_diffrn_reflns_limit_k_min     -11
_diffrn_reflns_limit_k_max     11
_diffrn_reflns_limit_l_min     -28
_diffrn_reflns_limit_l_max     29
_diffrn_standards_number     ?
_diffrn_standards_interval_count     ?
_diffrn_standards_interval_time     ?
_diffrn_standards_decay_%     ?
_refine_special_details
;
Refinement of <i>F</i>^2^ against ALL reflections. The weighted <i>R</i>-factor
<i>wR</i> and goodness of fit <i>S</i> are based on <i>F</i>^2^, conventional
<i>R</i>-factors <i>R</i> are based on <i>F</i>, with <i>F</i> set to zero for
negative <i>F</i>^2^. The threshold expression of <i>F</i>^2^ >
\s(<i>F</i>^2^) is used only for calculating <i>R</i>-factors(gt) <i>etc</i>.
and is not relevant to the choice of reflections for refinement.
<i>R</i>-factors based on <i>F</i>^2^ are statistically about twice as large
as those based on <i>F</i>, and <i>R</i>- factors based on ALL data will be
even larger.
;
_reflns_number_total     4373
_reflns_number_gt     3294
_reflns_threshold_expression     I>2\s(I)
_refine_ls_structure_factor_coef     Fsqd
_refine_ls_matrix_type     full
_refine_ls_R_factor_all     0.0590
_refine_ls_R_factor_gt     0.0398
_refine_ls_wR_factor_gt     0.1081
_refine_ls_wR_factor_ref     0.1274
_refine_ls_goodness_of_fit_ref     1.059
_refine_ls_restrained_S_all     1.062
_refine_ls_number_reflns     4373
_refine_ls_number_parameters     357
_refine_ls_number_restraints     5
_refine_ls_hydrogen_treatment     constr
_refine_ls_weighting_scheme     calc
_refine_ls_weighting_details
         'calc w=1/[\s^2^(Fo^2^)+(0.0744P)^2^+0.2786P] where P=(Fo^2^+2Fc^2^)/3'
_atom_sites_solution_hydrogens     geom
_atom_sites_solution_primary     direct
_atom_sites_solution_secondary     difmap
_refine_ls_shift/su_max     0.002
_refine_ls_shift/su_mean     0.000
_refine_diff_density_max     0.307
_refine_diff_density_min     -0.261
_refine_ls_extinction_method     'SHELXL97 (Sheldrick, 2008)'
_refine_ls_extinction_coef     0.0070(11)
_refine_ls_extinction_expression
                                  'Fc^*^=kFc[1+0.001xFc^2^\l^3^/sin(2\q)]^-1/4^'
loop_
    _atom_type_symbol
    _atom_type_description
    _atom_type_scat_dispersion_real
    _atom_type_scat_dispersion_imag
    _atom_type_scat_source
    'C' 'C' 0.0033 0.0016
                         'International Tables Vol C Tables 4.2.6.8 and 6.1.1.4'
    'H' 'H' 0.0000 0.0000
                         'International Tables Vol C Tables 4.2.6.8 and 6.1.1.4'
    'N' 'N' 0.0061 0.0033
                         'International Tables Vol C Tables 4.2.6.8 and 6.1.1.4'
    'O' 'O' 0.0106 0.0060
                         'International Tables Vol C Tables 4.2.6.8 and 6.1.1.4'
    'S' 'S' 0.1246 0.1234
                         'International Tables Vol C Tables 4.2.6.8 and 6.1.1.4'
_computing_data_collection     'APEX2 (Bruker, 2004)'
_computing_cell_refinement     'APEX2 (Bruker, 2004)'
_computing_data_reduction     'SAINT (Bruker, 2004)'
_computing_structure_solution     'SHELXS97 (Sheldrick, 2008)'
_computing_structure_refinement     'SHELXL97 (Sheldrick, 2008)'
_computing_molecular_graphics     'ORTEP-3 (Farrugia, 1997)'
_computing_publication_material
                           'SHELXL97 (Sheldrick, 2008) and PLATON  (Spek, 2009)'
loop_
    _atom_site_type_symbol
    _atom_site_label
    _atom_site_fract_x
    _atom_site_fract_y
    _atom_site_fract_z
    _atom_site_U_iso_or_equiv
    _atom_site_adp_type
    _atom_site_calc_flag
    _atom_site_refinement_flags
    _atom_site_occupancy
    _atom_site_disorder_assembly
    _atom_site_disorder_group
    C C1 0.3304(2) 0.1779(2) 0.70015(8) 0.0454(5) Uani d . 1 . .
    C C2 0.4379(2) 0.1287(2) 0.67042(8) 0.0461(5) Uani d . 1 . .
    C C3 0.5595(2) 0.0752(2) 0.68669(11) 0.0606(7) Uani d . 1 . .
    H H3 0.5867 0.0600 0.7231 0.073 Uiso calc R 1 . .
    C C4 0.6408(2) 0.0445(3) 0.64671(13) 0.0700(8) Uani d . 1 . .
    H H4 0.7224 0.0061 0.6572 0.084 Uiso calc R 1 . .
    C C5 0.6064(2) 0.0679(3) 0.59330(12) 0.0666(7) Uani d . 1 . .
    H H5 0.6654 0.0484 0.5684 0.080 Uiso calc R 1 . .
    C C6 0.4809(2) 0.1221(2) 0.57501(9) 0.0526(6) Uani d . 1 . .
    C C7 0.4291(3) 0.1523(3) 0.52189(10) 0.0619(7) Uani d . 1 . .
    H H7 0.4794 0.1372 0.4934 0.074 Uiso calc R 1 . .
    C C8 0.3062(3) 0.2032(2) 0.51176(9) 0.0608(7) Uani d . 1 . .
    H H8 0.2749 0.2240 0.4762 0.073 Uiso calc R 1 . .
    C C9 0.2238(2) 0.2262(2) 0.55289(8) 0.0509(6) Uani d . 1 . .
    H H9 0.1395 0.2606 0.5446 0.061 Uiso calc R 1 . .
    C C10 0.2702(2) 0.1968(2) 0.60496(8) 0.0413(5) Uani d . 1 . .
    C C11 0.3991(2) 0.1476(2) 0.61535(8) 0.0432(5) Uani d . 1 . .
    C C12 0.2087(2) 0.2050(2) 0.65756(7) 0.0401(5) Uani d . 1 . .
    C C13 0.10321(19) 0.0952(2) 0.66736(7) 0.0385(5) Uani d . 1 . .
    H H13 0.1418 0.0338 0.6954 0.046 Uiso calc R 1 . .
    C C14 -0.0093(2) 0.1721(2) 0.68969(8) 0.0410(5) Uani d . 1 . .
    H H14 -0.0801 0.1834 0.6602 0.049 Uiso calc R 1 . .
    C C15 0.0487(2) 0.3089(2) 0.70413(9) 0.0490(5) Uani d . 1 . .
    H H15A -0.0190 0.3771 0.7016 0.059 Uiso calc R 1 . .
    H H15B 0.0948 0.3094 0.7404 0.059 Uiso calc R 1 . .
    C C16 0.2182(3) 0.4476(2) 0.66936(11) 0.0677(7) Uani d . 1 . .
    H H16A 0.2715 0.4458 0.7036 0.102 Uiso calc R 1 . .
    H H16B 0.1621 0.5246 0.6677 0.102 Uiso calc R 1 . .
    H H16C 0.2740 0.4516 0.6406 0.102 Uiso calc R 1 . .
    C C17 0.0632(2) 0.0156(2) 0.61614(8) 0.0432(5) Uani d . 1 . .
    C C18 0.1546(2) -0.0889(2) 0.60031(8) 0.0412(5) Uani d . 1 . .
    C C19 0.2411(2) -0.1560(2) 0.63759(9) 0.0488(5) Uani d . 1 . .
    H H19 0.2444 -0.1342 0.6741 0.059 Uiso calc R 1 . .
    C C20 0.3225(2) -0.2549(2) 0.62147(10) 0.0571(6) Uani d . 1 . .
    H H20 0.3790 -0.2991 0.6474 0.068 Uiso calc R 1 . .
    C C21 0.3219(2) -0.2891(2) 0.56801(10) 0.0562(6) Uani d . 1 . .
    C C22 0.2383(2) -0.2199(2) 0.53054(9) 0.0580(6) Uani d . 1 . .
    H H22 0.2383 -0.2397 0.4939 0.070 Uiso calc R 1 . .
    C C23 0.1546(2) -0.1218(2) 0.54609(8) 0.0507(6) Uani d . 1 . .
    H H23 0.0982 -0.0779 0.5201 0.061 Uiso calc R 1 . .
    C C24 0.4083(3) -0.3996(3) 0.55094(13) 0.0844(9) Uani d . 1 . .
    H H24A 0.4895 -0.4007 0.5743 0.127 Uiso calc R 1 . .
    H H24B 0.4264 -0.3850 0.5142 0.127 Uiso calc R 1 . .
    H H24C 0.3642 -0.4836 0.5534 0.127 Uiso calc R 1 . .
    C C25 -0.06508(19) 0.1024(2) 0.73551(8) 0.0410(5) Uani d . 1 C .
    C C26 -0.0606(2) -0.0272(2) 0.75010(9) 0.0498(6) Uani d . 1 . .
    H H26 -0.0153 -0.0915 0.7324 0.060 Uiso calc R 1 . .
    C C27 -0.1308(2) -0.0565(2) 0.79456(9) 0.0519(6) Uani d . 1 . .
    H H27 -0.1363 -0.1417 0.8089 0.062 Uiso calc R 1 . .
    C C28 -0.1894(2) 0.0515(2) 0.81428(8) 0.0436(5) Uani d . 1 C .
    C C29 -0.2731(2) 0.0571(2) 0.85757(9) 0.0461(5) Uani d D 1 . .
    C C31 -0.3873(3) 0.0005(3) 0.93282(12) 0.0756(8) Uani d D 1 . .
    H H31 -0.4091 -0.0482 0.9625 0.091 Uiso calc R 1 A 1
    C C32 -0.4376(3) 0.1141(3) 0.91528(12) 0.0762(8) Uani d D 1 C .
    H H32 -0.5047 0.1544 0.9320 0.091 Uiso calc R 1 B 1
    N N1 0.13862(18) 0.32821(16) 0.66354(7) 0.0466(5) Uani d . 1 . .
    O O1 0.33278(17) 0.19761(17) 0.74813(6) 0.0642(5) Uani d . 1 . .
    O O2 -0.03837(15) 0.04042(19) 0.58800(6) 0.0649(5) Uani d . 1 . .
    S S1 -0.15669(5) 0.19129(5) 0.77771(2) 0.0469(2) Uani d . 1 . .
    S S2 -0.3801(3) 0.1833(4) 0.86351(12) 0.0651(7) Uani d P 0.553(5) C 1
    C C30 -0.2931(13) -0.0330(12) 0.8975(5) 0.099(7) Uani d PD 0.553(5) C 1
    H H30 -0.2465 -0.1129 0.9011 0.119 Uiso calc PR 0.553(5) C 1
    S S2' -0.2696(4) -0.0663(5) 0.90273(15) 0.0671(9) Uani d P 0.448(5) C 2
    C C30' -0.3667(15) 0.1454(14) 0.8715(6) 0.102(8) Uani d PD 0.448(5) C 2
    H H30' -0.3827 0.2245 0.8523 0.123 Uiso calc PR 0.448(5) C 2
loop_
    _atom_site_aniso_label
    _atom_site_aniso_U_11
    _atom_site_aniso_U_22
    _atom_site_aniso_U_33
    _atom_site_aniso_U_12
    _atom_site_aniso_U_13
    _atom_site_aniso_U_23
    C1 0.0547(13) 0.0417(12) 0.0382(12) -0.0115(10) -0.0020(10) 0.0012(9)
    C2 0.0448(12) 0.0423(12) 0.0493(13) -0.0100(10) -0.0034(10) -0.0005(10)
    C3 0.0528(15) 0.0552(15) 0.0691(16) -0.0106(12) -0.0150(13) 0.0012(12)
    C4 0.0407(14) 0.0669(18) 0.101(2) -0.0018(12) -0.0014(14) -0.0031(15)
    C5 0.0465(14) 0.0642(17) 0.092(2) -0.0044(12) 0.0177(14) -0.0057(14)
    C6 0.0503(14) 0.0466(13) 0.0632(15) -0.0076(11) 0.0169(11) -0.0005(11)
    C7 0.0735(18) 0.0598(15) 0.0570(15) -0.0050(13) 0.0284(13) 0.0005(12)
    C8 0.0806(18) 0.0639(16) 0.0393(12) 0.0006(14) 0.0124(12) 0.0099(11)
    C9 0.0566(14) 0.0527(13) 0.0437(12) 0.0050(11) 0.0065(10) 0.0084(10)
    C10 0.0481(12) 0.0379(11) 0.0382(11) -0.0038(9) 0.0055(9) 0.0026(8)
    C11 0.0437(12) 0.0376(11) 0.0484(12) -0.0076(9) 0.0060(9) -0.0007(9)
    C12 0.0459(12) 0.0388(11) 0.0350(10) -0.0014(9) 0.0018(9) 0.0001(8)
    C13 0.0418(11) 0.0402(11) 0.0334(10) 0.0017(9) 0.0033(8) -0.0004(8)
    C14 0.0406(11) 0.0457(12) 0.0365(11) 0.0040(9) 0.0028(8) -0.0024(9)
    C15 0.0595(14) 0.0436(13) 0.0450(12) 0.0044(10) 0.0107(10) -0.0036(9)
    C16 0.0919(19) 0.0432(14) 0.0706(17) -0.0094(13) 0.0213(14) -0.0038(12)
    C17 0.0454(12) 0.0484(12) 0.0359(11) -0.0036(10) 0.0044(10) -0.0033(9)
    C18 0.0473(12) 0.0386(11) 0.0387(11) -0.0092(9) 0.0091(9) -0.0042(9)
    C19 0.0598(14) 0.0408(12) 0.0459(12) -0.0017(11) 0.0053(10) -0.0043(10)
    C20 0.0632(15) 0.0442(13) 0.0640(15) 0.0024(11) 0.0076(12) -0.0001(11)
    C21 0.0611(15) 0.0432(13) 0.0691(16) -0.0049(11) 0.0291(12) -0.0017(11)
    C22 0.0774(17) 0.0545(14) 0.0463(13) -0.0107(13) 0.0268(12) -0.0095(11)
    C23 0.0616(14) 0.0510(13) 0.0408(12) -0.0039(11) 0.0111(10) -0.0058(10)
    C24 0.094(2) 0.0637(17) 0.103(2) 0.0127(16) 0.0463(18) -0.0040(16)
    C25 0.0383(11) 0.0443(12) 0.0400(11) 0.0029(9) 0.0028(9) -0.0039(9)
    C26 0.0542(13) 0.0460(13) 0.0510(13) 0.0092(11) 0.0131(10) -0.0053(10)
    C27 0.0590(14) 0.0401(12) 0.0581(13) 0.0053(10) 0.0132(11) 0.0036(10)
    C28 0.0430(12) 0.0437(12) 0.0438(12) 0.0008(9) 0.0032(9) -0.0019(9)
    C29 0.0441(12) 0.0483(13) 0.0466(13) 0.0005(10) 0.0079(10) -0.0031(11)
    C31 0.0747(19) 0.084(2) 0.0728(18) 0.0009(16) 0.0309(15) 0.0127(16)
    C32 0.0676(17) 0.087(2) 0.0796(19) 0.0142(16) 0.0322(15) -0.0011(16)
    N1 0.0599(12) 0.0349(10) 0.0459(10) -0.0009(8) 0.0104(9) -0.0014(7)
    O1 0.0742(11) 0.0774(12) 0.0387(9) -0.0101(9) -0.0044(8) -0.0033(8)
    O2 0.0512(10) 0.0888(13) 0.0518(9) 0.0103(9) -0.0081(8) -0.0197(8)
    S1 0.0524(4) 0.0412(3) 0.0490(3) 0.0046(2) 0.0141(3) -0.0023(2)
    S2 0.0711(10) 0.0674(15) 0.0612(11) 0.0223(8) 0.0278(8) 0.0127(10)
    C30 0.103(9) 0.084(9) 0.114(10) 0.044(5) 0.030(5) 0.008(5)
    S2' 0.0722(15) 0.0687(19) 0.0657(13) 0.0090(15) 0.0328(11) 0.0155(11)
    C30' 0.141(14) 0.093(13) 0.073(7) 0.006(8) 0.012(7) 0.034(6)
_geom_special_details
;
All e.s.d.'s (except the e.s.d. in the dihedral angle between two l.s. planes)
are estimated using the full covariance matrix. The cell e.s.d.'s are taken
into account individually in the estimation of e.s.d.'s in distances, angles
and torsion angles; correlations between e.s.d.'s in cell parameters are only
used when they are defined by crystal symmetry. An approximate (isotropic)
treatment of cell e.s.d.'s is used for estimating e.s.d.'s involving l.s.
planes.
;
loop_
    _geom_bond_atom_site_label_1
    _geom_bond_atom_site_label_2
    _geom_bond_site_symmetry_2
    _geom_bond_distance
    _geom_bond_publ_flag
    C1 O1 . 1.205(2) ?
    C1 C2 . 1.472(3) ?
    C1 C12 . 1.567(3) ?
    C2 C3 . 1.375(3) ?
    C2 C11 . 1.395(3) ?
    C3 C4 . 1.394(4) ?
    C3 H3 . 0.9300 ?
    C4 C5 . 1.355(4) ?
    C4 H4 . 0.9300 ?
    C5 C6 . 1.421(3) ?
    C5 H5 . 0.9300 ?
    C6 C11 . 1.395(3) ?
    C6 C7 . 1.401(3) ?
    C7 C8 . 1.354(3) ?
    C7 H7 . 0.9300 ?
    C8 C9 . 1.410(3) ?
    C8 H8 . 0.9300 ?
    C9 C10 . 1.361(3) ?
    C9 H9 . 0.9300 ?
    C10 C11 . 1.404(3) ?
    C10 C12 . 1.510(3) ?
    C12 N1 . 1.443(3) ?
    C12 C13 . 1.577(3) ?
    C13 C17 . 1.519(3) ?
    C13 C14 . 1.535(3) ?
    C13 H13 . 0.9800 ?
    C14 C25 . 1.498(3) ?
    C14 C15 . 1.521(3) ?
    C14 H14 . 0.9800 ?
    C15 N1 . 1.447(3) ?
    C15 H15A . 0.9700 ?
    C15 H15B . 0.9700 ?
    C16 N1 . 1.445(3) ?
    C16 H16A . 0.9600 ?
    C16 H16B . 0.9600 ?
    C16 H16C . 0.9600 ?
    C17 O2 . 1.213(2) ?
    C17 C18 . 1.484(3) ?
    C18 C19 . 1.384(3) ?
    C18 C23 . 1.385(3) ?
    C19 C20 . 1.380(3) ?
    C19 H19 . 0.9300 ?
    C20 C21 . 1.370(3) ?
    C20 H20 . 0.9300 ?
    C21 C22 . 1.380(3) ?
    C21 C24 . 1.505(3) ?
    C22 C23 . 1.385(3) ?
    C22 H22 . 0.9300 ?
    C23 H23 . 0.9300 ?
    C24 H24A . 0.9600 ?
    C24 H24B . 0.9600 ?
    C24 H24C . 0.9600 ?
    C25 C26 . 1.347(3) ?
    C25 S1 . 1.725(2) ?
    C26 C27 . 1.409(3) ?
    C26 H26 . 0.9300 ?
    C27 C28 . 1.353(3) ?
    C27 H27 . 0.9300 ?
    C28 C29 . 1.444(3) ?
    C28 S1 . 1.721(2) ?
    C29 C30 . 1.371(8) ?
    C29 C30' . 1.374(9) ?
    C29 S2' . 1.667(4) ?
    C29 S2 . 1.689(3) ?
    C31 C32 . 1.304(4) ?
    C31 C30 . 1.411(8) ?
    C31 S2' . 1.626(5) ?
    C31 H31 . 0.9300 ?
    C32 C30' . 1.404(8) ?
    C32 S2 . 1.624(4) ?
    C32 H32 . 0.9300 ?
    C30 H30 . 0.9300 ?
    C30' H30' . 0.9300 ?
loop_
    _geom_angle_atom_site_label_1
    _geom_angle_atom_site_label_2
    _geom_angle_atom_site_label_3
    _geom_angle_site_symmetry_1
    _geom_angle_site_symmetry_3
    _geom_angle
    _geom_angle_publ_flag
    O1 C1 C2 . . 127.8(2) ?
    O1 C1 C12 . . 124.7(2) ?
    C2 C1 C12 . . 107.48(16) ?
    C3 C2 C11 . . 119.6(2) ?
    C3 C2 C1 . . 133.1(2) ?
    C11 C2 C1 . . 107.25(18) ?
    C2 C3 C4 . . 117.7(2) ?
    C2 C3 H3 . . 121.1 ?
    C4 C3 H3 . . 121.1 ?
    C5 C4 C3 . . 123.1(2) ?
    C5 C4 H4 . . 118.5 ?
    C3 C4 H4 . . 118.5 ?
    C4 C5 C6 . . 120.7(2) ?
    C4 C5 H5 . . 119.7 ?
    C6 C5 H5 . . 119.7 ?
    C11 C6 C7 . . 116.1(2) ?
    C11 C6 C5 . . 115.5(2) ?
    C7 C6 C5 . . 128.4(2) ?
    C8 C7 C6 . . 120.4(2) ?
    C8 C7 H7 . . 119.8 ?
    C6 C7 H7 . . 119.8 ?
    C7 C8 C9 . . 122.7(2) ?
    C7 C8 H8 . . 118.6 ?
    C9 C8 H8 . . 118.6 ?
    C10 C9 C8 . . 118.5(2) ?
    C10 C9 H9 . . 120.7 ?
    C8 C9 H9 . . 120.7 ?
    C9 C10 C11 . . 118.43(19) ?
    C9 C10 C12 . . 132.4(2) ?
    C11 C10 C12 . . 109.19(17) ?
    C6 C11 C2 . . 123.3(2) ?
    C6 C11 C10 . . 123.7(2) ?
    C2 C11 C10 . . 113.00(19) ?
    N1 C12 C10 . . 113.09(16) ?
    N1 C12 C1 . . 116.45(16) ?
    C10 C12 C1 . . 101.57(16) ?
    N1 C12 C13 . . 103.05(15) ?
    C10 C12 C13 . . 116.72(16) ?
    C1 C12 C13 . . 106.35(15) ?
    C17 C13 C14 . . 114.85(16) ?
    C17 C13 C12 . . 111.36(15) ?
    C14 C13 C12 . . 104.84(16) ?
    C17 C13 H13 . . 108.5 ?
    C14 C13 H13 . . 108.5 ?
    C12 C13 H13 . . 108.5 ?
    C25 C14 C15 . . 114.28(16) ?
    C25 C14 C13 . . 113.61(17) ?
    C15 C14 C13 . . 104.45(16) ?
    C25 C14 H14 . . 108.1 ?
    C15 C14 H14 . . 108.1 ?
    C13 C14 H14 . . 108.1 ?
    N1 C15 C14 . . 102.53(16) ?
    N1 C15 H15A . . 111.3 ?
    C14 C15 H15A . . 111.3 ?
    N1 C15 H15B . . 111.3 ?
    C14 C15 H15B . . 111.3 ?
    H15A C15 H15B . . 109.2 ?
    N1 C16 H16A . . 109.5 ?
    N1 C16 H16B . . 109.5 ?
    H16A C16 H16B . . 109.5 ?
    N1 C16 H16C . . 109.5 ?
    H16A C16 H16C . . 109.5 ?
    H16B C16 H16C . . 109.5 ?
    O2 C17 C18 . . 121.07(18) ?
    O2 C17 C13 . . 120.77(19) ?
    C18 C17 C13 . . 118.11(18) ?
    C19 C18 C23 . . 117.9(2) ?
    C19 C18 C17 . . 122.77(18) ?
    C23 C18 C17 . . 119.36(19) ?
    C20 C19 C18 . . 121.1(2) ?
    C20 C19 H19 . . 119.4 ?
    C18 C19 H19 . . 119.4 ?
    C21 C20 C19 . . 121.3(2) ?
    C21 C20 H20 . . 119.4 ?
    C19 C20 H20 . . 119.4 ?
    C20 C21 C22 . . 117.8(2) ?
    C20 C21 C24 . . 120.9(3) ?
    C22 C21 C24 . . 121.3(2) ?
    C21 C22 C23 . . 121.6(2) ?
    C21 C22 H22 . . 119.2 ?
    C23 C22 H22 . . 119.2 ?
    C18 C23 C22 . . 120.2(2) ?
    C18 C23 H23 . . 119.9 ?
    C22 C23 H23 . . 119.9 ?
    C21 C24 H24A . . 109.5 ?
    C21 C24 H24B . . 109.5 ?
    H24A C24 H24B . . 109.5 ?
    C21 C24 H24C . . 109.5 ?
    H24A C24 H24C . . 109.5 ?
    H24B C24 H24C . . 109.5 ?
    C26 C25 C14 . . 130.42(19) ?
    C26 C25 S1 . . 109.82(15) ?
    C14 C25 S1 . . 119.72(15) ?
    C25 C26 C27 . . 113.94(19) ?
    C25 C26 H26 . . 123.0 ?
    C27 C26 H26 . . 123.0 ?
    C28 C27 C26 . . 113.5(2) ?
    C28 C27 H27 . . 123.3 ?
    C26 C27 H27 . . 123.3 ?
    C27 C28 C29 . . 128.3(2) ?
    C27 C28 S1 . . 109.98(16) ?
    C29 C28 S1 . . 121.63(16) ?
    C30 C29 C30' . . 94.7(6) ?
    C30 C29 C28 . . 131.1(4) ?
    C30' C29 C28 . . 134.1(4) ?
    C30' C29 S2' . . 105.9(4) ?
    C28 C29 S2' . . 120.0(2) ?
    C30 C29 S2 . . 106.4(4) ?
    C28 C29 S2 . . 122.32(18) ?
    S2' C29 S2 . . 117.67(19) ?
    C32 C31 C30 . . 105.7(4) ?
    C32 C31 S2' . . 119.4(3) ?
    C32 C31 H31 . . 127.1 ?
    C30 C31 H31 . . 127.1 ?
    S2' C31 H31 . . 113.5 ?
    C31 C32 C30' . . 103.6(5) ?
    C31 C32 S2 . . 118.3(2) ?
    C31 C32 H32 . . 120.9 ?
    C30' C32 H32 . . 135.5 ?
    S2 C32 H32 . . 120.9 ?
    C12 N1 C16 . . 115.98(18) ?
    C12 N1 C15 . . 108.42(15) ?
    C16 N1 C15 . . 115.71(17) ?
    C28 S1 C25 . . 92.78(10) ?
    C32 S2 C29 . . 92.4(2) ?
    C29 C30 C31 . . 117.2(7) ?
    C29 C30 H30 . . 121.4 ?
    C31 C30 H30 . . 121.4 ?
    C31 S2' C29 . . 92.3(3) ?
    C29 C30' C32 . . 118.8(8) ?
    C29 C30' H30' . . 120.6 ?
    C32 C30' H30' . . 120.6 ?
loop_
    _geom_torsion_atom_site_label_1
    _geom_torsion_atom_site_label_2
    _geom_torsion_atom_site_label_3
    _geom_torsion_atom_site_label_4
    _geom_torsion_site_symmetry_1
    _geom_torsion_site_symmetry_2
    _geom_torsion_site_symmetry_3
    _geom_torsion_site_symmetry_4
    _geom_torsion
    _geom_torsion_publ_flag
    O1 C1 C2 C3 . . . . 10.4(4) ?
    C12 C1 C2 C3 . . . . -171.0(2) ?
    O1 C1 C2 C11 . . . . -168.1(2) ?
    C12 C1 C2 C11 . . . . 10.5(2) ?
    C11 C2 C3 C4 . . . . 1.4(3) ?
    C1 C2 C3 C4 . . . . -176.9(2) ?
    C2 C3 C4 C5 . . . . 1.6(4) ?
    C3 C4 C5 C6 . . . . -2.2(4) ?
    C4 C5 C6 C11 . . . . -0.2(4) ?
    C4 C5 C6 C7 . . . . -179.9(3) ?
    C11 C6 C7 C8 . . . . 0.0(4) ?
    C5 C6 C7 C8 . . . . 179.7(2) ?
    C6 C7 C8 C9 . . . . -1.2(4) ?
    C7 C8 C9 C10 . . . . 0.5(4) ?
    C8 C9 C10 C11 . . . . 1.3(3) ?
    C8 C9 C10 C12 . . . . -178.0(2) ?
    C7 C6 C11 C2 . . . . -177.0(2) ?
    C5 C6 C11 C2 . . . . 3.3(3) ?
    C7 C6 C11 C10 . . . . 1.9(3) ?
    C5 C6 C11 C10 . . . . -177.8(2) ?
    C3 C2 C11 C6 . . . . -3.9(3) ?
    C1 C2 C11 C6 . . . . 174.77(19) ?
    C3 C2 C11 C10 . . . . 177.0(2) ?
    C1 C2 C11 C10 . . . . -4.3(2) ?
    C9 C10 C11 C6 . . . . -2.6(3) ?
    C12 C10 C11 C6 . . . . 176.90(19) ?
    C9 C10 C11 C2 . . . . 176.44(19) ?
    C12 C10 C11 C2 . . . . -4.1(2) ?
    C9 C10 C12 N1 . . . . -45.2(3) ?
    C11 C10 C12 N1 . . . . 135.43(18) ?
    C9 C10 C12 C1 . . . . -170.8(2) ?
    C11 C10 C12 C1 . . . . 9.9(2) ?
    C9 C10 C12 C13 . . . . 74.1(3) ?
    C11 C10 C12 C13 . . . . -105.3(2) ?
    O1 C1 C12 N1 . . . . 43.1(3) ?
    C2 C1 C12 N1 . . . . -135.53(18) ?
    O1 C1 C12 C10 . . . . 166.4(2) ?
    C2 C1 C12 C10 . . . . -12.2(2) ?
    O1 C1 C12 C13 . . . . -71.0(2) ?
    C2 C1 C12 C13 . . . . 110.34(17) ?
    N1 C12 C13 C17 . . . . 113.41(17) ?
    C10 C12 C13 C17 . . . . -11.2(2) ?
    C1 C12 C13 C17 . . . . -123.60(18) ?
    N1 C12 C13 C14 . . . . -11.37(19) ?
    C10 C12 C13 C14 . . . . -135.95(17) ?
    C1 C12 C13 C14 . . . . 111.62(17) ?
    C17 C13 C14 C25 . . . . 99.2(2) ?
    C12 C13 C14 C25 . . . . -138.30(17) ?
    C17 C13 C14 C15 . . . . -135.67(18) ?
    C12 C13 C14 C15 . . . . -13.1(2) ?
    C25 C14 C15 N1 . . . . 157.67(17) ?
    C13 C14 C15 N1 . . . . 32.9(2) ?
    C14 C13 C17 O2 . . . . 19.0(3) ?
    C12 C13 C17 O2 . . . . -100.0(2) ?
    C14 C13 C17 C18 . . . . -163.69(17) ?
    C12 C13 C17 C18 . . . . 77.4(2) ?
    O2 C17 C18 C19 . . . . -154.7(2) ?
    C13 C17 C18 C19 . . . . 27.9(3) ?
    O2 C17 C18 C23 . . . . 25.3(3) ?
    C13 C17 C18 C23 . . . . -152.00(19) ?
    C23 C18 C19 C20 . . . . -1.6(3) ?
    C17 C18 C19 C20 . . . . 178.5(2) ?
    C18 C19 C20 C21 . . . . 0.8(4) ?
    C19 C20 C21 C22 . . . . 1.0(4) ?
    C19 C20 C21 C24 . . . . -178.3(2) ?
    C20 C21 C22 C23 . . . . -2.0(3) ?
    C24 C21 C22 C23 . . . . 177.3(2) ?
    C19 C18 C23 C22 . . . . 0.6(3) ?
    C17 C18 C23 C22 . . . . -179.5(2) ?
    C21 C22 C23 C18 . . . . 1.2(3) ?
    C15 C14 C25 C26 . . . . -140.7(2) ?
    C13 C14 C25 C26 . . . . -21.0(3) ?
    C15 C14 C25 S1 . . . . 41.9(2) ?
    C13 C14 C25 S1 . . . . 161.63(14) ?
    C14 C25 C26 C27 . . . . -177.1(2) ?
    S1 C25 C26 C27 . . . . 0.5(2) ?
    C25 C26 C27 C28 . . . . -0.1(3) ?
    C26 C27 C28 C29 . . . . 177.0(2) ?
    C26 C27 C28 S1 . . . . -0.3(3) ?
    C27 C28 C29 C30 . . . . 16.4(10) ?
    S1 C28 C29 C30 . . . . -166.6(10) ?
    C27 C28 C29 C30' . . . . -157.7(12) ?
    S1 C28 C29 C30' . . . . 19.4(12) ?
    C27 C28 C29 S2' . . . . 20.0(4) ?
    S1 C28 C29 S2' . . . . -162.9(2) ?
    C27 C28 C29 S2 . . . . -157.9(3) ?
    S1 C28 C29 S2 . . . . 19.1(3) ?
    C30 C31 C32 C30' . . . . -2.4(12) ?
    S2' C31 C32 C30' . . . . 0.0(9) ?
    C30 C31 C32 S2 . . . . -2.0(8) ?
    S2' C31 C32 S2 . . . . 0.3(5) ?
    C10 C12 N1 C16 . . . . -67.1(2) ?
    C1 C12 N1 C16 . . . . 50.0(2) ?
    C13 C12 N1 C16 . . . . 166.00(17) ?
    C10 C12 N1 C15 . . . . 160.78(17) ?
    C1 C12 N1 C15 . . . . -82.1(2) ?
    C13 C12 N1 C15 . . . . 33.87(19) ?
    C14 C15 N1 C12 . . . . -42.9(2) ?
    C14 C15 N1 C16 . . . . -175.15(19) ?
    C27 C28 S1 C25 . . . . 0.51(17) ?
    C29 C28 S1 C25 . . . . -177.02(18) ?
    C26 C25 S1 C28 . . . . -0.56(17) ?
    C14 C25 S1 C28 . . . . 177.31(16) ?
    C31 C32 S2 C29 . . . . 0.7(3) ?
    C30' C32 S2 C29 . . . . 2(4) ?
    C30 C29 S2 C32 . . . . 0.9(8) ?
    C30' C29 S2 C32 . . . . -3(5) ?
    C28 C29 S2 C32 . . . . 176.4(2) ?
    S2' C29 S2 C32 . . . . -1.6(3) ?
    C30' C29 C30 C31 . . . . -1.6(15) ?
    C28 C29 C30 C31 . . . . -177.3(6) ?
    S2' C29 C30 C31 . . . . 167(5) ?
    S2 C29 C30 C31 . . . . -2.3(14) ?
    C32 C31 C30 C29 . . . . 2.8(14) ?
    S2' C31 C30 C29 . . . . -169(5) ?
    C32 C31 S2' C29 . . . . -1.2(4) ?
    C30 C31 S2' C29 . . . . 8(3) ?
    C30 C29 S2' C31 . . . . -10(4) ?
    C30' C29 S2' C31 . . . . 1.9(9) ?
    C28 C29 S2' C31 . . . . -176.4(2) ?
    S2 C29 S2' C31 . . . . 1.7(3) ?
    C30 C29 C30' C32 . . . . -0.1(16) ?
    C28 C29 C30' C32 . . . . 175.4(7) ?
    S2' C29 C30' C32 . . . . -2.5(17) ?
    S2 C29 C30' C32 . . . . 177(6) ?
    C31 C32 C30' C29 . . . . 1.7(17) ?
    S2 C32 C30' C29 . . . . -177(5) ?
loop_
    _geom_hbond_atom_site_label_D
    _geom_hbond_atom_site_label_H
    _geom_hbond_atom_site_label_A
    _geom_hbond_site_symmetry_A
    _geom_hbond_distance_DH
    _geom_hbond_distance_HA
    _geom_hbond_distance_DA
    _geom_hbond_angle_DHA
    C32 H32 Cg8 2_456 0.93 2.86 3.661(3) 145
