# Supplementary material for: 1′-Methyl-3′-(4-methyl­benzo­yl)-4′-[5-(2-thien­yl)-2-thien­yl]spiro­[acenaphthyl­ene-1,2′-pyrrolidin]-2(1H)-one
Source: Acta Crystallogr Sect E Struct Rep Online. 2011 Jan 8;67(Pt 2):o267. doi: 10.1107/S1600536810053869 (PMC3051628; doi:10.1107/S1600536810053869)
Supplement: Supplementary file 2 [file e-67-0o267-Isup2.hkl]

#
# h,k,l, Fc-squared, Fo-squared, sigma(Fo-squared) and status flag
#
data_I
_shelx_title ' GCH3 in P2(1)/n'
_shelx_refln_list_code          4
_shelx_F_calc_maximum      228.14
_exptl_crystal_F_000      1088.00
_reflns_d_resolution_high  0.8451
 
loop_
 _symmetry_equiv_pos_as_xyz
 'x, y, z'
 '-x+1/2, y+1/2, -z+1/2'
 '-x, -y, -z'
 'x-1/2, -y-1/2, z-1/2'
 
_cell_length_a    10.2188
_cell_length_b    10.0191
_cell_length_c    24.8192
_cell_angle_alpha  90.000
_cell_angle_beta   96.115
_cell_angle_gamma  90.000
 
_shelx_F_squared_multiplier     1.000
 
loop_
 _refln_index_h
 _refln_index_k
 _refln_index_l
 _refln_F_squared_calc
 _refln_F_squared_meas
 _refln_F_squared_sigma
 _refln_observed_status
   2   0   0     6778.37     7152.81     77.58 o
   4   0   0     2827.16     2803.47     36.04 o
   6   0   0        7.65       25.00      4.09 o
   8   0   0       18.34       19.95      5.24 o
  10   0   0      390.92      398.36     41.07 o
  12   0   0        9.98      -11.46     11.46 o
   1   1   0        0.95       -0.79      0.79 o
   2   1   0       47.41       50.00      2.15 o
   3   1   0      323.57      286.55      4.47 o
   4   1   0     1286.54     1254.80     13.78 o
   5   1   0       33.16       44.28      2.67 o
   6   1   0      411.38      405.62      7.86 o
   7   1   0      139.87      159.93      7.78 o
   8   1   0      585.38      571.64     12.30 o
   9   1   0      451.29      426.09     13.97 o
  10   1   0      112.00      110.87      9.75 o
  11   1   0       23.66       18.32      6.99 o
   0   2   0      902.54      992.54     19.65 o
   1   2   0     2000.67     1995.74     23.71 o
   2   2   0     9218.73     9785.04    106.57 o
   3   2   0      191.28      222.59      5.03 o
   4   2   0        7.25        5.09      1.94 o
   5   2   0      526.90      597.26     11.00 o
   6   2   0     2012.34     1978.78     24.05 o
   7   2   0       70.76       77.47      4.59 o
   8   2   0       11.23       13.07      3.85 o
   9   2   0      397.88      397.17     15.74 o
  10   2   0        0.69       -0.36      6.12 o
  11   2   0       97.89       91.23     11.64 o
   1   3   0     5869.32     6196.29     74.98 o
   2   3   0      424.05      364.49      7.68 o
   3   3   0     1509.72     1421.31     20.63 o
   4   3   0      263.87      290.01      7.47 o
   5   3   0     1014.60     1125.36     17.60 o
   6   3   0      840.70      824.26     14.79 o
   7   3   0      248.12      242.42      7.50 o
   8   3   0       69.33       65.32      6.31 o
   9   3   0       75.11       75.99      7.96 o
  10   3   0        2.31       -1.84      6.02 o
  11   3   0        1.83       -5.36      6.17 o
   0   4   0      391.75      389.92     12.40 o
   1   4   0      964.85     1045.09     18.29 o
   2   4   0     5255.45     5475.46     68.05 o
   3   4   0     1190.44     1381.74     21.01 o
   4   4   0      302.11      321.85      7.93 o
   5   4   0      412.45      446.02     10.77 o
   6   4   0      119.13      118.19      6.04 o
   7   4   0      356.63      332.02     10.20 o
   8   4   0       21.12       24.71      5.15 o
   9   4   0      395.23      407.36     22.37 o
  10   4   0        1.31       -1.00     11.25 o
  11   4   0       18.21        6.49      9.74 o
   1   5   0        0.92        4.05      3.15 o
   2   5   0     2834.61     2920.43     39.76 o
   3   5   0      898.73     1000.82     17.36 o
   4   5   0        4.59       14.60      3.35 o
   5   5   0      762.47      733.64     13.98 o
   6   5   0       13.40       15.80      5.23 o
   7   5   0       81.91       70.60      5.73 o
   8   5   0        0.13        2.04      4.31 o
   9   5   0       54.13       61.94      9.05 o
  10   5   0        5.19        9.81      8.97 o
   0   6   0      525.41      589.47     18.42 o
   1   6   0        0.56        0.82      2.58 o
   2   6   0      176.35      178.56     10.78 o
   3   6   0     1296.23     1269.24     21.52 o
   4   6   0      320.94      309.86      9.49 o
   5   6   0       18.05       23.65      4.20 o
   6   6   0      144.49      145.83      7.18 o
   7   6   0        2.47       -1.29      3.95 o
   8   6   0       12.94       16.90      5.78 o
   9   6   0      117.48      120.45     13.11 o
  10   6   0       14.12       12.13      8.22 o
   1   7   0      376.24      353.12     12.51 o
   2   7   0        4.95        7.69      3.79 o
   3   7   0      253.46      243.55     10.11 o
   4   7   0      566.76      591.14     14.02 o
   5   7   0       65.89       57.43      5.80 o
   6   7   0       50.77       45.43      5.22 o
   7   7   0       82.29       85.55      9.82 o
   8   7   0        8.15        4.77      7.19 o
   9   7   0        2.83       -0.08      8.75 o
   0   8   0     3247.93     3082.53     64.45 o
   1   8   0      243.82      230.66      9.71 o
   2   8   0     1177.96     1199.15     22.96 o
   3   8   0      567.30      575.35     16.32 o
   4   8   0      141.66      138.44      8.89 o
   5   8   0        7.78        5.23      4.30 o
   6   8   0      259.70      234.83     12.13 o
   7   8   0        7.22        8.08      6.83 o
   8   8   0       73.05       62.76     11.55 o
   1   9   0      141.43      134.70      9.81 o
   2   9   0       36.77       34.74      5.78 o
   3   9   0      410.17      370.55     12.79 o
   4   9   0      616.08      647.82     18.40 o
   5   9   0       61.06       54.81      8.28 o
   6   9   0        0.09       -2.60      7.02 o
   7   9   0       85.29       97.37     12.89 o
   0  10   0      160.92      154.18     13.76 o
   1  10   0      218.35      229.45     18.03 o
   2  10   0        2.09        8.53      4.76 o
   3  10   0      166.20      187.15     10.53 o
   4  10   0       69.75      110.77     15.85 o
   5  10   0       11.26       27.88      9.05 o
   6  10   0       80.31       79.37     12.38 o
   1  11   0       35.41       33.35      6.32 o
   2  11   0       38.85       50.38      7.20 o
   3  11   0        2.27       -2.17      6.99 o
   4  11   0       47.65       45.36      9.29 o
 -11   0   1      145.79      148.64     16.57 o
  -9   0   1        1.71       10.36      8.25 o
  -7   0   1       69.23       47.23     10.92 o
  -5   0   1      188.26      155.39     10.49 o
  -3   0   1     4090.28     4335.37     57.57 o
  -1   0   1     1605.37      783.72     26.47 o
   1   0   1      167.90       95.83      5.09 o
   3   0   1     4059.69     3957.77     44.82 o
   5   0   1        3.52        2.67      2.71 o
   7   0   1       16.04       16.73      4.24 o
   9   0   1      520.23      546.46     24.59 o
  11   0   1      300.48      309.92     21.60 o
 -12   1   1        0.23       10.20      7.68 o
 -11   1   1       14.85       19.23      6.76 o
 -10   1   1        8.54        9.46      5.63 o
  -9   1   1       19.81       21.96      6.03 o
  -8   1   1      716.12      700.76     13.48 o
  -7   1   1      142.28      139.45      7.14 o
  -6   1   1       88.98      102.22      5.10 o
  -5   1   1      273.79      243.28      7.19 o
  -4   1   1        1.73        0.93      1.02 o
  -3   1   1     1053.44      981.71     11.81 o
  -2   1   1     2798.22     2826.22     25.84 o
  -1   1   1      117.29      128.44      2.30 o
   0   1   1     2124.25     1669.52     55.46 o
   1   1   1     2320.94     2348.51     22.28 o
   2   1   1     5338.05     5755.27     50.83 o
   3   1   1      449.79      523.08      6.94 o
   4   1   1        0.04       -0.74      1.47 o
   5   1   1     1245.66     1338.05     16.39 o
   6   1   1      549.32      545.04      9.45 o
   7   1   1        8.40        5.11      2.59 o
   8   1   1      246.54      264.15      8.03 o
   9   1   1      110.58      121.91      9.84 o
  10   1   1      172.22      191.01     22.18 o
  11   1   1       37.63       40.35      7.70 o
 -11   2   1        2.76        2.81      9.03 o
 -10   2   1       12.39       13.31      7.04 o
  -9   2   1       23.22       31.44      6.51 o
  -8   2   1       22.26       17.66      4.00 o
  -7   2   1      375.05      381.55      8.15 o
  -6   2   1      257.54      207.34      6.43 o
  -5   2   1      135.44      148.33      6.43 o
  -4   2   1      216.49      203.04      6.86 o
  -3   2   1       53.92       41.03      3.40 o
  -2   2   1    21991.34    25601.02    274.68 o
  -1   2   1     5327.28     5619.58     62.02 o
   0   2   1    29116.71    34841.38    372.33 o
   1   2   1    20063.04    22507.71    241.41 o
   2   2   1     2903.55     2900.95     33.88 o
   3   2   1      276.34      246.34      5.50 o
   4   2   1     3271.40     3246.62     42.29 o
   5   2   1     2083.80     2234.63     27.70 o
   6   2   1        2.93        4.08      2.35 o
   7   2   1       19.82       25.12      3.48 o
   8   2   1      427.64      438.19     10.56 o
   9   2   1      217.12      211.87     16.79 o
  10   2   1        2.16        4.33      6.59 o
  11   2   1       14.03        6.09      7.47 o
 -11   3   1       31.43       29.93      8.78 o
 -10   3   1      185.63      177.59     13.87 o
  -9   3   1      285.36      291.30     17.18 o
  -8   3   1      306.80      311.37     13.84 o
  -7   3   1      382.53      395.51     10.22 o
  -6   3   1       71.19       74.67      5.31 o
  -5   3   1       62.00       54.67      3.78 o
  -4   3   1     2995.19     2883.60     38.19 o
  -3   3   1      799.77      754.86     11.52 o
  -2   3   1    16649.95    17859.58    208.88 o
  -1   3   1        0.34       -1.76      1.76 o
   0   3   1     3493.19     3717.48     50.79 o
   1   3   1     9263.71     9621.55    114.54 o
   2   3   1      287.46      253.57      6.43 o
   3   3   1       89.76       83.90      4.23 o
   4   3   1      779.28      878.63     14.27 o
   5   3   1      259.14      286.70      8.30 o
   6   3   1      400.88      413.90     10.95 o
   7   3   1       47.63       34.53      3.94 o
   8   3   1      681.95      681.73     16.57 o
   9   3   1        1.10       -4.18      4.95 o
  10   3   1        0.43       -4.12      5.72 o
  11   3   1       39.39       38.68     13.53 o
 -11   4   1        3.99        2.01      6.98 o
 -10   4   1        2.49       -5.92      5.92 o
  -9   4   1        0.67        7.74      4.93 o
  -8   4   1        8.98       13.50      4.59 o
  -7   4   1       47.10       49.52      5.43 o
  -6   4   1     1011.24     1015.97     17.31 o
  -5   4   1       17.59       16.38      3.18 o
  -4   4   1      742.16      640.14     11.55 o
  -3   4   1      326.66      314.66      7.67 o
  -2   4   1       40.19       34.16      3.17 o
  -1   4   1      272.71      283.54      7.75 o
   0   4   1     4529.96     4551.04     57.39 o
   1   4   1     1564.10     1594.71     23.30 o
   2   4   1    10993.92    11490.68    137.35 o
   3   4   1     3032.61     3071.27     41.00 o
   4   4   1      162.27      149.64      6.16 o
   5   4   1      284.30      300.99      8.94 o
   6   4   1     1665.79     1592.86     24.60 o
   7   4   1      519.31      477.17     12.53 o
   8   4   1      296.89      308.10     16.15 o
   9   4   1      164.48      159.67     10.67 o
  10   4   1        6.20        4.44      6.61 o
  11   4   1        4.91       -7.75      7.75 o
 -10   5   1       29.32       28.19      8.35 o
  -9   5   1       18.86       24.78      6.95 o
  -8   5   1      650.93      652.01     16.65 o
  -7   5   1      304.03      311.96     11.08 o
  -6   5   1      272.36      271.40      9.15 o
  -5   5   1      107.49      100.37      5.40 o
  -4   5   1     3883.62     3937.50     51.72 o
  -3   5   1     1182.81     1202.10     19.47 o
  -2   5   1     5073.75     5337.12     73.66 o
  -1   5   1      844.82      825.69     15.00 o
   0   5   1        3.71        2.85      2.35 o
   1   5   1      951.65     1015.75     27.18 o
   2   5   1      598.98      551.82     16.91 o
   3   5   1     2448.83     2506.67     35.46 o
   4   5   1      564.56      577.04     12.66 o
   5   5   1      161.98      168.64      6.95 o
   6   5   1      655.47      654.40     15.07 o
   7   5   1      255.09      256.69      9.44 o
   8   5   1      160.84      185.84     11.18 o
   9   5   1        0.31       -2.16      5.67 o
  10   5   1        5.48       17.26      7.85 o
 -10   6   1        0.29       11.00      7.65 o
  -9   6   1        2.00        4.97      6.97 o
  -8   6   1        7.20        2.90      4.84 o
  -7   6   1        8.79        6.72      4.24 o
  -6   6   1     1005.42      980.69     19.34 o
  -5   6   1      100.71      102.05      6.12 o
  -4   6   1      625.43      572.43     12.84 o
  -3   6   1       22.31       14.59      3.92 o
  -2   6   1     3375.88     3306.16     49.59 o
  -1   6   1      379.51      392.63     10.21 o
   0   6   1     1221.43     1132.01     19.91 o
   1   6   1       14.57       10.00      3.43 o
   2   6   1      676.03      662.14     15.49 o
   3   6   1       19.28       16.78      3.64 o
   4   6   1        1.92       -1.10      3.16 o
   5   6   1      855.14      853.87     19.42 o
   6   6   1      875.24      857.74     16.98 o
   7   6   1       53.64       54.16      6.92 o
   8   6   1        6.95       11.01      5.69 o
   9   6   1        6.68        9.43      7.51 o
  10   6   1       41.22       37.27      9.44 o
  -9   7   1       31.90       24.89      8.90 o
  -8   7   1       20.12       38.04      8.89 o
  -7   7   1       75.68       94.24     10.76 o
  -6   7   1        4.18       13.74      4.42 o
  -5   7   1     1079.67      994.88     19.27 o
  -4   7   1      110.81      107.26      7.47 o
  -3   7   1        5.98        8.77      3.96 o
  -2   7   1       26.26       21.28      4.20 o
  -1   7   1      211.45      208.04      8.43 o
   0   7   1       80.14       76.43      6.78 o
   1   7   1     1035.39     1058.83     21.86 o
   2   7   1       42.23       52.56      7.00 o
   3   7   1       13.35       13.93      5.16 o
   4   7   1      157.31      174.35      8.29 o
   5   7   1       21.79       16.10      5.85 o
   6   7   1       37.67       37.51      5.29 o
   7   7   1       80.02       65.99     10.81 o
   8   7   1      146.62      162.95     26.91 o
   9   7   1      122.73      118.75     13.97 o
  -8   8   1       19.50       21.38      8.39 o
  -7   8   1        4.90       -1.51      6.70 o
  -6   8   1       33.07       33.16      6.37 o
  -5   8   1      260.47      276.96     11.98 o
  -4   8   1      104.66      110.77      8.19 o
  -3   8   1        2.35       -1.04      3.84 o
  -2   8   1       86.83       88.44      6.83 o
  -1   8   1      282.77      245.91      9.92 o
   0   8   1      281.00      260.55     10.30 o
   1   8   1      553.60      531.38     14.72 o
   2   8   1       46.21       49.00      5.67 o
   3   8   1      498.26      463.77     14.66 o
   4   8   1       87.75       93.35      7.96 o
   5   8   1       52.48       56.65      6.16 o
   6   8   1       52.65       57.60      7.54 o
   7   8   1        0.02        2.35      6.65 o
   8   8   1       77.22       85.84     12.62 o
  -7   9   1        0.03       -3.66      6.45 o
  -6   9   1        7.15       18.72      7.56 o
  -5   9   1        2.43       -4.89      4.89 o
  -4   9   1       16.91       19.76      5.32 o
  -3   9   1       42.35       31.86      5.43 o
  -2   9   1        0.36        0.72      3.99 o
  -1   9   1       78.82       72.20      6.88 o
   0   9   1      161.54      161.60      9.17 o
   1   9   1      450.79      453.58     14.87 o
   2   9   1      794.71      771.11     18.61 o
   3   9   1      199.43      204.43     12.19 o
   4   9   1      375.10      309.25     13.25 o
   5   9   1       89.30       82.72      9.26 o
   6   9   1        1.78       -6.15      6.35 o
   7   9   1        4.65       -2.35      6.94 o
  -6  10   1        1.63       -1.49      7.30 o
  -5  10   1       12.41        5.58      6.32 o
  -4  10   1       36.74       33.58      8.03 o
  -3  10   1       24.17       16.47      5.38 o
  -2  10   1        0.40        4.36      4.64 o
  -1  10   1       59.99       67.10      7.21 o
   0  10   1       16.70       14.57      5.11 o
   1  10   1       30.61       30.53      5.88 o
   2  10   1        0.96       -0.82      4.35 o
   3  10   1        0.39        5.80      4.98 o
   4  10   1        5.16        3.89      4.85 o
   5  10   1      194.61      198.41     16.78 o
   6  10   1       70.52       92.20     14.13 o
  -4  11   1      151.45      168.48     15.10 o
  -3  11   1        8.38       12.60      7.11 o
  -2  11   1       39.99       39.75      7.77 o
  -1  11   1        1.17       -2.68      4.80 o
   0  11   1       25.51       20.64      5.91 o
   1  11   1      102.61       85.67      8.45 o
   2  11   1        0.70        7.84      5.30 o
   3  11   1       68.12       57.47      8.60 o
   4  11   1       55.20       61.14     10.02 o
 -12   0   2       91.79       98.49     15.42 o
 -10   0   2       70.32       68.79     11.48 o
  -8   0   2      552.89      549.81     15.28 o
  -6   0   2     4451.35     4399.40     75.03 o
  -4   0   2       40.80       27.06      2.26 o
  -2   0   2      335.51      364.24      6.19 o
   0   0   2     7229.63       -0.38      0.38 o
   2   0   2      572.79      605.27      9.37 o
   4   0   2     8209.84     8800.12    128.71 o
   6   0   2       62.76       45.82      5.35 o
   8   0   2        3.49        6.74      4.12 o
  10   0   2      338.69      323.63     29.39 o
 -12   1   2        5.53        3.01      6.42 o
 -11   1   2       38.61       34.79      7.48 o
 -10   1   2      414.44      377.91     15.38 o
  -9   1   2       45.80       37.75      6.07 o
  -8   1   2      334.83      332.71      9.53 o
  -7   1   2      138.20      159.45      5.35 o
  -6   1   2      145.96      167.11      5.53 o
  -5   1   2      187.40      195.63      4.78 o
  -4   1   2     5776.62     5846.88     87.34 o
  -3   1   2      221.91      237.21      4.07 o
  -2   1   2      200.43      215.45      3.04 o
  -1   1   2     4705.73     5117.83     51.90 o
   0   1   2     2962.19     2979.64     39.88 o
   1   1   2    21597.97    25739.92    257.12 o
   2   1   2     4978.74     4987.37     49.24 o
   3   1   2      247.05      269.18      5.53 o
   4   1   2       32.68       36.16      2.59 o
   5   1   2        1.40        0.40      1.87 o
   6   1   2      753.71      821.01     12.85 o
   7   1   2      252.27      268.49      7.35 o
   8   1   2      347.66      340.35     11.12 o
   9   1   2        0.61       -4.42      4.42 o
  10   1   2       29.25       27.27      6.57 o
  11   1   2        0.61       -2.94      6.96 o
 -11   2   2       21.23       22.69      7.66 o
 -10   2   2      219.23      236.95     14.73 o
  -9   2   2       84.64       70.26      8.27 o
  -8   2   2       85.74       76.68      5.21 o
  -7   2   2       72.51       71.64      3.90 o
  -6   2   2       90.66       97.54      3.70 o
  -5   2   2     1195.72     1244.51     15.76 o
  -4   2   2     2269.84     2391.43     29.56 o
  -3   2   2     2031.30     2006.60     23.07 o
  -2   2   2     8835.88     9660.44    105.24 o
  -1   2   2    10383.42    11111.20    119.74 o
   0   2   2       12.72       12.68      1.66 o
   1   2   2      230.76      241.32      5.53 o
   2   2   2      613.25      647.50     10.99 o
   3   2   2     3729.98     3656.05     40.34 o
   4   2   2     1034.03      961.54     16.12 o
   5   2   2       82.49      110.72      4.84 o
   6   2   2     2786.28     2726.38     31.72 o
   7   2   2       21.41       26.17      3.55 o
   8   2   2        6.06        0.66      3.46 o
   9   2   2      101.21      114.18     11.18 o
  10   2   2        9.26        9.01      6.49 o
  11   2   2        1.70        7.34      7.28 o
 -11   3   2        0.75       -2.83      6.59 o
 -10   3   2       11.07       16.16      7.37 o
  -9   3   2       38.11       47.28      6.89 o
  -8   3   2      385.94      364.13     12.50 o
  -7   3   2      203.78      197.21      6.95 o
  -6   3   2      174.97      183.55     10.47 o
  -5   3   2      108.26      104.52      4.86 o
  -4   3   2     1965.91     1857.27     27.35 o
  -3   3   2      341.93      395.57      7.25 o
  -2   3   2     5041.18     5190.99     58.36 o
  -1   3   2     5048.69     5423.60     71.78 o
   0   3   2     5776.69     6104.49     74.22 o
   1   3   2     5130.59     5327.50     65.51 o
   2   3   2      261.71      180.95      5.68 o
   3   3   2      682.54      711.13     12.89 o
   4   3   2       32.06       24.21      3.34 o
   5   3   2      201.19      233.03      7.75 o
   6   3   2       29.40       27.30      3.82 o
   7   3   2        1.48        0.96      2.84 o
   8   3   2      113.20      132.08      7.35 o
   9   3   2       34.51       32.61      6.59 o
  10   3   2       15.37       19.19      7.53 o
  11   3   2        0.89       -6.16      6.16 o
 -11   4   2       25.04        5.01      7.71 o
 -10   4   2        0.01        3.30      6.90 o
  -9   4   2        0.54       -3.51      4.64 o
  -8   4   2       20.42       19.58      4.76 o
  -7   4   2       47.03       44.94      5.75 o
  -6   4   2        4.33        2.60      2.27 o
  -5   4   2      406.00      445.10      9.71 o
  -4   4   2     2203.92     2215.22     34.77 o
  -3   4   2     2222.37     2245.18     30.43 o
  -2   4   2      124.01      132.42      5.42 o
  -1   4   2      622.68      598.77     11.21 o
   0   4   2       38.92       53.62      4.15 o
   1   4   2      404.53      344.77      8.35 o
   2   4   2      556.31      499.86     10.56 o
   3   4   2     1035.96     1035.21     17.49 o
   4   4   2      367.91      391.21      9.28 o
   5   4   2      326.41      287.11      8.44 o
   6   4   2      498.49      470.05     13.13 o
   7   4   2       39.40       40.74      4.92 o
   8   4   2       76.82       71.88      6.43 o
   9   4   2      502.98      528.71     17.82 o
  10   4   2        0.99        0.25      6.53 o
  11   4   2        0.74       13.06      7.96 o
 -10   5   2       25.90       24.32      8.47 o
  -9   5   2        3.32       -4.94      4.94 o
  -8   5   2      161.55      151.25      8.64 o
  -7   5   2      595.24      603.34     23.61 o
  -6   5   2      159.91      171.86      6.99 o
  -5   5   2        0.58        0.78      3.08 o
  -4   5   2       62.64       73.18      4.64 o
  -3   5   2       29.94       16.53      2.98 o
  -2   5   2        4.71        0.50      2.72 o
  -1   5   2      120.67      137.87      5.81 o
   0   5   2      623.17      512.31     12.27 o
   1   5   2      419.27      385.97      9.64 o
   2   5   2      587.38      579.82     12.33 o
   3   5   2      641.33      637.77     13.35 o
   4   5   2        0.02       -0.35      2.86 o
   5   5   2        5.81        1.37      3.11 o
   6   5   2      400.43      364.17     10.51 o
   7   5   2        0.07       -1.88      3.52 o
   8   5   2        6.67        3.93      4.41 o
   9   5   2       41.25       38.15      7.96 o
  10   5   2       28.83       18.21     16.80 o
 -10   6   2        3.95        0.57      7.24 o
  -9   6   2        3.29       -1.77      6.50 o
  -8   6   2        2.89       -0.73      5.13 o
  -7   6   2       75.64       76.31      6.45 o
  -6   6   2        2.23        2.73      3.42 o
  -5   6   2      167.39      162.34      6.97 o
  -4   6   2       62.81       59.25      4.72 o
  -3   6   2     1301.35     1262.96     23.25 o
  -2   6   2       15.67       16.09      4.32 o
  -1   6   2      237.43      226.16     11.34 o
   0   6   2     1160.95     1204.25     20.78 o
   1   6   2     1268.50     1277.39     23.97 o
   2   6   2     1131.02     1121.86     20.49 o
   3   6   2      198.79      190.94      7.86 o
   4   6   2      238.84      276.60      9.88 o
   5   6   2      465.61      417.11     11.16 o
   6   6   2     1126.94     1147.86     20.75 o
   7   6   2       27.23       28.67      6.05 o
   8   6   2      114.29      109.88     13.78 o
   9   6   2       26.67       31.36      8.90 o
  10   6   2       58.24       60.67     10.99 o
  -9   7   2       48.56       45.38     10.12 o
  -8   7   2      360.69      350.84     19.76 o
  -7   7   2       78.41       82.18      8.53 o
  -6   7   2      296.62      284.42     11.77 o
  -5   7   2       47.79       48.89      5.44 o
  -4   7   2     1075.54     1134.52     22.85 o
  -3   7   2      227.44      249.87     10.65 o
  -2   7   2       23.01       28.57      4.18 o
  -1   7   2      167.48      173.41      7.80 o
   0   7   2      670.08      688.89     15.29 o
   1   7   2       11.70        8.21      3.96 o
   2   7   2        2.61        1.38      3.83 o
   3   7   2     2284.38     2248.07     38.12 o
   4   7   2      818.33      766.92     17.05 o
   5   7   2      125.47      121.37      7.67 o
   6   7   2       19.79       14.42      4.41 o
   7   7   2       53.12       46.85      8.28 o
   8   7   2      103.29       91.18     10.66 o
   9   7   2       14.50       20.41      8.88 o
  -8   8   2       22.97       12.93      9.79 o
  -7   8   2       64.67       47.63      9.94 o
  -6   8   2      375.50      365.72     13.72 o
  -5   8   2       35.55       27.00      6.23 o
  -4   8   2      412.01      411.30     13.29 o
  -3   8   2      253.73      251.39     12.45 o
  -2   8   2      605.52      569.63     14.54 o
  -1   8   2       25.35       21.20      4.65 o
   0   8   2     2070.42     2007.17     32.97 o
   1   8   2       15.31       12.91      4.45 o
   2   8   2       99.97       93.33      7.81 o
   3   8   2        2.66        5.66      4.75 o
   4   8   2      108.50      115.92      7.96 o
   5   8   2        2.36       -4.22      4.22 o
   6   8   2      245.11      221.34     15.41 o
   7   8   2        2.72       -2.59      5.63 o
   8   8   2       46.10       37.71      9.78 o
  -7   9   2       21.53       11.23      9.90 o
  -6   9   2        0.07       -1.72      6.43 o
  -5   9   2       54.05       41.74     10.31 o
  -4   9   2      431.38      438.36     13.53 o
  -3   9   2       13.12        7.05      4.46 o
  -2   9   2      707.92      699.45     17.35 o
  -1   9   2        0.12        6.48      4.23 o
   0   9   2       10.51       14.25      4.76 o
   1   9   2        6.76        5.59      4.41 o
   2   9   2       21.01       17.76      4.95 o
   3   9   2      260.02      273.29     13.87 o
   4   9   2       35.98       29.04      6.30 o
   5   9   2        3.15       -3.81      4.92 o
   6   9   2       93.24      114.09     13.36 o
   7   9   2        3.21        3.14      7.54 o
  -6  10   2        0.73       -7.04      7.04 o
  -5  10   2        6.33       25.09      7.56 o
  -4  10   2       54.67       41.87      8.37 o
  -3  10   2        3.67       -2.94      4.44 o
  -2  10   2        0.05        2.32      4.50 o
  -1  10   2       77.02       75.91      7.38 o
   0  10   2       50.52       43.85      6.42 o
   1  10   2       45.68       41.24      7.51 o
   2  10   2       84.89       74.63      7.54 o
   3  10   2      127.71      131.29     10.08 o
   4  10   2        1.72       -1.25      5.41 o
   5  10   2        6.18        2.05      7.79 o
   6  10   2       22.93       25.97      9.77 o
  -4  11   2      131.51      119.88     14.86 o
  -3  11   2       17.08       32.59      8.30 o
  -2  11   2       97.05      101.23     10.09 o
  -1  11   2        1.85        6.93      5.14 o
   0  11   2        0.28       -0.62      5.64 o
   1  11   2       25.85       32.19     10.41 o
   2  11   2       22.05       22.73      6.11 o
   3  11   2        8.38        8.44      6.03 o
   4  11   2       95.34       73.35     10.67 o
 -11   0   3      211.98      213.49     18.25 o
  -9   0   3      570.97      619.64     25.94 o
  -7   0   3     1486.75     1465.42     33.10 o
  -5   0   3      271.60      250.22      6.54 o
  -3   0   3      962.24      834.65     14.93 o
  -1   0   3     1544.74     1546.52     20.12 o
   1   0   3    18187.02    20513.50    211.79 o
   3   0   3     2063.57     2040.67     30.14 o
   5   0   3       43.71       22.05      3.59 o
   7   0   3        0.11       -3.58      3.58 o
   9   0   3      463.05      516.96     31.26 o
  11   0   3      204.46      277.67     30.10 o
 -12   1   3      147.69      139.27     12.08 o
 -11   1   3       13.23       20.24      6.98 o
 -10   1   3       16.67       13.39      6.13 o
  -9   1   3       15.00       16.26      5.18 o
  -8   1   3        0.52        1.35      3.65 o
  -7   1   3      417.14      427.34     10.72 o
  -6   1   3       83.16       94.55      3.82 o
  -5   1   3       15.48       22.85      2.37 o
  -4   1   3       72.37       61.84      3.92 o
  -3   1   3      314.67      335.16      5.62 o
  -2   1   3     5991.42     6129.47     67.58 o
  -1   1   3      252.33      289.76      4.46 o
   0   1   3       20.70       34.87      1.37 o
   1   1   3    23106.19    26690.51    286.63 o
   2   1   3    52046.64    63656.08    699.14 o
   3   1   3     1349.93     1352.44     16.15 o
   4   1   3     1161.54     1130.50     12.99 o
   5   1   3     2228.57     2281.65     25.22 o
   6   1   3      714.51      726.75     11.99 o
   7   1   3       69.18       69.02      4.46 o
   8   1   3       51.15       53.04      4.55 o
   9   1   3       12.10        2.63      4.86 o
  10   1   3       46.37       49.35      7.57 o
  11   1   3       24.49       13.26     21.18 o
 -11   2   3        2.56        0.04      6.14 o
 -10   2   3       34.98       37.03      7.27 o
  -9   2   3       36.78       40.00      6.43 o
  -8   2   3       50.17       47.16      4.33 o
  -7   2   3      225.58      223.72      7.05 o
  -6   2   3      714.63      733.98     11.23 o
  -5   2   3      191.89      185.32      4.49 o
  -4   2   3        0.92        0.40      1.36 o
  -3   2   3     3694.47     3925.54     39.31 o
  -2   2   3     7466.48     7638.88     90.39 o
  -1   2   3     3130.65     3142.34     35.64 o
   0   2   3     1123.61     1038.22     14.77 o
   1   2   3    14963.41    16086.20    188.20 o
   2   2   3     6469.88     6772.98     81.96 o
   3   2   3     2485.81     2555.80     29.56 o
   4   2   3      294.84      324.72      8.22 o
   5   2   3       57.16       45.89      3.70 o
   6   2   3     1300.92     1359.59     18.77 o
   7   2   3        3.98        3.86      2.83 o
   8   2   3       27.04       22.01      4.59 o
   9   2   3      161.30      173.15     16.18 o
  10   2   3      412.86      407.96     22.05 o
  11   2   3        6.66        3.15     12.39 o
 -11   3   3       10.72        3.71      6.91 o
 -10   3   3      428.37      456.90     19.95 o
  -9   3   3      110.49      102.75      8.59 o
  -8   3   3     1025.88     1002.08     24.36 o
  -7   3   3       20.89       17.71      3.29 o
  -6   3   3       65.92       52.43      3.36 o
  -5   3   3        1.71        0.60      1.85 o
  -4   3   3     8681.91     9265.95    103.06 o
  -3   3   3      561.30      635.11     12.43 o
  -2   3   3     4527.98     4558.66     60.33 o
  -1   3   3       45.18       58.62      3.04 o
   0   3   3      906.20      814.71     13.36 o
   1   3   3      490.12      499.46      9.70 o
   2   3   3      346.58      320.53      7.77 o
   3   3   3     1574.73     1576.60     21.92 o
   4   3   3      344.02      368.24      8.78 o
   5   3   3      136.35      133.14      7.09 o
   6   3   3      142.61      128.28      6.33 o
   7   3   3        0.55        0.13      2.88 o
   8   3   3      511.23      503.99     12.95 o
   9   3   3      218.01      221.54     11.72 o
  10   3   3       13.33        8.16      7.22 o
  11   3   3      125.30      104.41     12.91 o
 -11   4   3        3.32        2.25      7.28 o
 -10   4   3       28.34       38.20      9.13 o
  -9   4   3        5.86        9.95      5.19 o
  -8   4   3        2.88        2.43      4.37 o
  -7   4   3       63.14       68.38      5.89 o
  -6   4   3      153.81      151.51      5.91 o
  -5   4   3        0.68        2.38      1.94 o
  -4   4   3       38.17       30.18      3.32 o
  -3   4   3     1134.83     1094.98     16.66 o
  -2   4   3     3746.56     4369.15     59.79 o
  -1   4   3      202.68      211.81      6.09 o
   0   4   3      767.78      684.63     13.75 o
   1   4   3      259.77      269.97      7.40 o
   2   4   3      405.37      487.52     14.59 o
   3   4   3      220.55      265.53      7.98 o
   4   4   3     2375.34     2368.14     31.94 o
   5   4   3       42.49       40.29      4.24 o
   6   4   3     1575.24     1554.61     26.37 o
   7   4   3       40.26       36.92      4.91 o
   8   4   3        2.43        5.15      4.19 o
   9   4   3      197.37      193.72     14.12 o
  10   4   3       88.21      104.24     12.32 o
  11   4   3       14.32        3.63      7.43 o
 -10   5   3       64.72       67.30     10.59 o
  -9   5   3       40.85       45.25      7.71 o
  -8   5   3      307.96      302.94     19.57 o
  -7   5   3       87.17       84.05      6.45 o
  -6   5   3       68.66       72.76      5.66 o
  -5   5   3     1598.29     1525.55     24.05 o
  -4   5   3     2643.34     2590.68     35.39 o
  -3   5   3     1695.66     1775.57     28.42 o
  -2   5   3     1881.37     1930.63     28.16 o
  -1   5   3     2062.86     2180.57     34.08 o
   0   5   3     1748.87     1737.83     28.70 o
   1   5   3     4082.66     4058.01     53.50 o
   2   5   3      689.27      661.05     13.57 o
   3   5   3     1982.91     2080.82     31.10 o
   4   5   3       44.03       61.45      5.10 o
   5   5   3      502.49      519.78     12.22 o
   6   5   3        6.99        4.65      3.73 o
   7   5   3       49.84       67.86      7.11 o
   8   5   3      225.64      230.63     11.11 o
   9   5   3        3.45       -4.83      5.80 o
  10   5   3        8.74       -2.83      6.51 o
 -10   6   3       93.91       90.47     19.06 o
  -9   6   3        2.09       -3.86      6.39 o
  -8   6   3        0.10       -1.93      5.13 o
  -7   6   3        7.80        7.98      4.10 o
  -6   6   3       30.72       42.19      5.23 o
  -5   6   3      137.25      131.38      6.05 o
  -4   6   3       34.85       37.26      4.60 o
  -3   6   3      343.34      340.05     10.23 o
  -2   6   3      202.77      198.61      8.71 o
  -1   6   3      535.63      530.11     12.11 o
   0   6   3       32.96       45.98      5.64 o
   1   6   3      371.35      370.20     11.37 o
   2   6   3       18.30       20.70      3.83 o
   3   6   3        1.74        0.55      3.11 o
   4   6   3      249.10      271.52      9.75 o
   5   6   3       95.49       87.77      6.23 o
   6   6   3      378.07      385.19     14.41 o
   7   6   3        7.27        5.17      4.33 o
   8   6   3       20.43       33.50      9.56 o
   9   6   3        2.22        0.23      6.89 o
  10   6   3       20.04       26.65     12.31 o
  -9   7   3       45.31       31.50      8.96 o
  -8   7   3       38.22       22.85     10.29 o
  -7   7   3        4.76       -4.32      4.38 o
  -6   7   3       31.43       19.66      4.90 o
  -5   7   3      178.96      150.82     10.59 o
  -4   7   3       91.02       85.62      7.82 o
  -3   7   3      218.23      197.60      8.14 o
  -2   7   3      154.32      152.55      8.04 o
  -1   7   3     1053.05     1117.51     20.69 o
   0   7   3      613.57      613.02     14.28 o
   1   7   3      354.89      329.11     11.44 o
   2   7   3     2245.11     2148.21     37.05 o
   3   7   3      597.75      594.82     14.75 o
   4   7   3      793.80      785.18     17.55 o
   5   7   3       80.89       84.98      6.89 o
   6   7   3        1.00       -3.76      3.76 o
   7   7   3      227.34      223.96     12.32 o
   8   7   3        0.14       16.80      8.06 o
   9   7   3       44.04       19.77     13.44 o
  -8   8   3        7.16       15.85      8.18 o
  -7   8   3       42.20       62.58      9.09 o
  -6   8   3        1.43       -1.40      5.41 o
  -5   8   3      334.43      315.45     14.88 o
  -4   8   3       87.99       76.69      6.59 o
  -3   8   3       30.75       28.27      4.97 o
  -2   8   3        9.22        2.36      4.17 o
  -1   8   3       64.45       69.41      6.11 o
   0   8   3      147.69      164.68      8.48 o
   1   8   3        1.91       -0.90      5.30 o
   2   8   3      836.73      828.13     20.35 o
   3   8   3        2.37        0.55      4.45 o
   4   8   3      172.59      162.76      9.09 o
   5   8   3      128.40      145.48      8.92 o
   6   8   3       37.36       22.59      6.49 o
   7   8   3       15.24       23.08      7.22 o
   8   8   3       77.07      103.63     15.27 o
  -7   9   3       11.85       22.57     10.27 o
  -6   9   3       81.05       81.02     11.25 o
  -5   9   3       71.72       69.82      9.12 o
  -4   9   3      259.40      235.89     11.61 o
  -3   9   3       50.24       53.72      6.13 o
  -2   9   3       35.41       40.52      5.85 o
  -1   9   3        8.31        5.67      4.17 o
   0   9   3      251.54      243.97     11.58 o
   1   9   3      829.27      859.62     19.88 o
   2   9   3        2.38        5.99      4.45 o
   3   9   3       95.76       88.34      8.33 o
   4   9   3        2.72        1.11      5.10 o
   5   9   3       66.51       54.70      7.70 o
   6   9   3        0.08       -6.18      6.18 o
   7   9   3        2.09       17.93      9.95 o
  -6  10   3        5.31       23.00      9.10 o
  -5  10   3        8.39       18.35      6.97 o
  -4  10   3        2.77        4.03      6.07 o
  -3  10   3        0.93        3.43      8.82 o
  -2  10   3       40.98       43.68      6.19 o
  -1  10   3        4.44        9.29      4.76 o
   0  10   3      334.06      361.55     19.68 o
   1  10   3      323.48      328.09     13.09 o
   2  10   3       36.03       37.05      6.29 o
   3  10   3       38.00       35.58      6.50 o
   4  10   3       64.92       52.81      7.97 o
   5  10   3       47.36       52.59     11.02 o
   6  10   3       84.63       99.11     19.53 o
  -4  11   3       23.79       27.85      9.89 o
  -3  11   3       47.73       37.68      8.74 o
  -2  11   3      247.79      291.89     16.98 o
  -1  11   3       41.38       31.41      7.79 o
   0  11   3       26.37       39.61      6.72 o
   1  11   3       99.57      124.77      9.73 o
   2  11   3       45.33       37.94      6.68 o
   3  11   3        3.75        2.94      5.99 o
   4  11   3      105.70       78.22     10.93 o
 -12   0   4       55.50       68.00     34.85 o
 -10   0   4      197.05      226.20     17.19 o
  -8   0   4     1105.63     1018.45     30.20 o
  -6   0   4      552.84      550.26     17.61 o
  -4   0   4      276.96      261.50      7.82 o
  -2   0   4     9435.83     9390.42    158.15 o
   0   0   4    11761.74    12958.38    123.30 o
   2   0   4    30221.64    32904.95    421.50 o
   4   0   4      118.58      105.87      6.72 o
   6   0   4     2285.51     2542.59     41.90 o
   8   0   4      301.80      288.36     12.47 o
  10   0   4       21.69       26.54      9.27 o
 -12   1   4        3.67       -0.86      6.41 o
 -11   1   4      123.21      124.61     11.01 o
 -10   1   4       64.14       74.27      8.24 o
  -9   1   4      320.63      296.54     12.81 o
  -8   1   4      826.94      782.97     17.21 o
  -7   1   4       24.76       20.33      2.92 o
  -6   1   4      319.22      334.54      6.43 o
  -5   1   4      129.73      132.36      3.73 o
  -4   1   4     1879.28     1915.48     31.61 o
  -3   1   4     3147.94     3200.97     32.43 o
  -2   1   4     7088.30     7611.61    109.91 o
  -1   1   4     4632.61     4734.38     40.60 o
   0   1   4     7002.17     7079.91     62.17 o
   1   1   4     1854.19     1840.58     19.75 o
   2   1   4    24279.09    26830.75    270.18 o
   3   1   4     1003.03      935.73     12.24 o
   4   1   4     4264.48     4351.61     42.78 o
   5   1   4      912.87      901.40     11.77 o
   6   1   4       88.97       74.79      4.21 o
   7   1   4        1.18        1.20      2.56 o
   8   1   4       35.78       34.63      4.11 o
   9   1   4       16.44       20.55      5.03 o
  10   1   4       54.61       60.44      9.35 o
  11   1   4        0.98       -0.27      8.11 o
 -11   2   4       89.23       95.21     11.45 o
 -10   2   4        1.00       -5.25      5.25 o
  -9   2   4      972.84      948.86     23.40 o
  -8   2   4      232.33      261.91      9.01 o
  -7   2   4        1.10        3.32      2.36 o
  -6   2   4      340.05      319.02      7.76 o
  -5   2   4      482.68      588.52      9.87 o
  -4   2   4      708.26      803.77     11.16 o
  -3   2   4       20.91       16.71      1.77 o
  -2   2   4       70.80       77.65      3.38 o
  -1   2   4     2492.46     2509.56     33.80 o
   0   2   4     7470.11     7434.88     81.91 o
   1   2   4      236.75      192.36      5.40 o
   2   2   4     3300.83     3283.25     39.16 o
   3   2   4      257.11      224.91      6.23 o
   4   2   4       13.70       22.23      2.60 o
   5   2   4       14.98       28.26      3.04 o
   6   2   4       32.99       25.72      3.30 o
   7   2   4       86.62       98.36      5.63 o
   8   2   4       14.77       13.92      4.56 o
   9   2   4      292.35      274.18     16.12 o
  10   2   4      229.77      235.96     15.72 o
  11   2   4       12.56        2.09      8.87 o
 -11   3   4       28.41       30.14      8.25 o
 -10   3   4      150.06      142.63     12.32 o
  -9   3   4       11.33        9.40      5.07 o
  -8   3   4      233.99      257.81     10.93 o
  -7   3   4      434.25      481.38     11.99 o
  -6   3   4       23.31       36.64      4.63 o
  -5   3   4        2.22        0.65      2.09 o
  -4   3   4     8356.41     9066.63     98.58 o
  -3   3   4      190.93      236.83      6.04 o
  -2   3   4     2848.45     3039.30     38.25 o
  -1   3   4       11.75       18.38      2.43 o
   0   3   4     1646.07     1629.95     23.11 o
   1   3   4     2895.95     2929.74     38.53 o
   2   3   4      404.03      376.75      8.70 o
   3   3   4      141.26      141.90      5.39 o
   4   3   4       10.05       12.63      2.95 o
   5   3   4     2429.12     2443.24     33.21 o
   6   3   4      133.10      135.40      6.64 o
   7   3   4      100.55      107.96      6.08 o
   8   3   4      145.22      136.87      7.66 o
   9   3   4       55.33       70.63      8.08 o
  10   3   4       55.98       47.44     15.55 o
  11   3   4       69.06       65.02     11.23 o
 -11   4   4       64.30       65.94     13.95 o
 -10   4   4       36.51       37.42      8.69 o
  -9   4   4       16.73       26.51      6.61 o
  -8   4   4        1.04       -2.83      4.02 o
  -7   4   4      664.64      648.26     14.61 o
  -6   4   4       25.71       30.62      3.86 o
  -5   4   4      699.25      754.35     11.98 o
  -4   4   4      315.43      298.49      8.01 o
  -3   4   4     1897.93     2058.70     30.61 o
  -2   4   4      810.14      934.62     17.75 o
  -1   4   4      936.33      989.58     17.40 o
   0   4   4       96.60      111.42      5.04 o
   1   4   4       11.25       18.27      3.45 o
   2   4   4       53.33       61.56      4.39 o
   3   4   4     1757.56     1749.14     26.66 o
   4   4   4      387.54      443.04     10.42 o
   5   4   4      331.81      359.65      9.79 o
   6   4   4       56.88       50.14      5.47 o
   7   4   4       87.15       99.07     10.16 o
   8   4   4      353.21      357.82     10.84 o
   9   4   4      110.16      128.26      9.12 o
  10   4   4        1.58        7.85      7.39 o
  11   4   4        0.73        0.54     10.84 o
 -10   5   4        6.66       -6.04      6.04 o
  -9   5   4        0.42       -2.47      5.10 o
  -8   5   4      200.90      209.53     11.44 o
  -7   5   4        0.20       -0.18      4.07 o
  -6   5   4       53.64       70.79      6.22 o
  -5   5   4      241.85      231.20      7.95 o
  -4   5   4       24.11       25.80      4.25 o
  -3   5   4      201.06      222.83      7.37 o
  -2   5   4       16.09       17.45      2.92 o
  -1   5   4      503.88      481.73     10.63 o
   0   5   4      421.74      412.54     11.06 o
   1   5   4        2.15       -0.08      2.54 o
   2   5   4      225.11      237.94      7.95 o
   3   5   4      850.57      975.88     18.16 o
   4   5   4      286.30      282.83      9.32 o
   5   5   4      859.44      821.46     18.92 o
   6   5   4        0.66       -3.36      3.36 o
   7   5   4     2032.56     2147.86     35.46 o
   8   5   4       21.62       21.83      5.44 o
   9   5   4       38.49       53.09     13.84 o
  10   5   4        0.23       -6.65      6.65 o
 -10   6   4       22.21       23.64      8.56 o
  -9   6   4       56.65       50.51      9.63 o
  -8   6   4      162.22      165.26     12.10 o
  -7   6   4      132.79      135.08      7.59 o
  -6   6   4      825.79      830.86     17.63 o
  -5   6   4       54.17       56.37      5.95 o
  -4   6   4       76.81       84.52      6.55 o
  -3   6   4      734.34      660.30     13.65 o
  -2   6   4      345.77      392.44     10.07 o
  -1   6   4      471.12      465.39     11.25 o
   0   6   4       52.35       44.21      7.76 o
   1   6   4      567.42      555.26     13.00 o
   2   6   4       10.06        3.57      3.01 o
   3   6   4      282.10      307.77     14.04 o
   4   6   4      126.50      119.57      7.16 o
   5   6   4        0.02       -1.09      3.44 o
   6   6   4      190.59      193.78      8.89 o
   7   6   4       66.26       56.04      6.68 o
   8   6   4       14.79       15.82      5.49 o
   9   6   4       84.44       98.20     12.64 o
  10   6   4        1.30       -5.42      7.21 o
  -9   7   4       17.31        4.26      7.98 o
  -8   7   4        0.97        1.73      6.76 o
  -7   7   4       38.35       29.31      5.93 o
  -6   7   4      516.49      488.33     17.50 o
  -5   7   4      637.26      601.22     14.75 o
  -4   7   4     1020.75      971.17     39.17 o
  -3   7   4      430.95      409.64     11.12 o
  -2   7   4      339.07      325.76      9.89 o
  -1   7   4       88.42       78.89      5.79 o
   0   7   4      305.39      296.84      9.90 o
   1   7   4       74.25       56.68      7.53 o
   2   7   4      615.83      566.92     15.09 o
   3   7   4      156.99      165.23      9.43 o
   4   7   4       94.84       91.32      7.16 o
   5   7   4      444.65      436.91     13.47 o
   6   7   4       41.88       62.60      7.97 o
   7   7   4        6.78        9.63      5.14 o
   8   7   4      233.97      212.61     16.52 o
   9   7   4        2.39       -6.60      6.60 o
  -8   8   4      297.24      252.64     19.22 o
  -7   8   4        5.42       -5.28      7.52 o
  -6   8   4       83.76      106.28     11.36 o
  -5   8   4       70.72       70.20      7.15 o
  -4   8   4        3.51       -4.28      4.28 o
  -3   8   4      284.39      271.70     10.16 o
  -2   8   4      233.86      209.18      9.08 o
  -1   8   4       61.22       61.63      5.89 o
   0   8   4       10.12        8.21      4.01 o
   1   8   4      618.50      573.34     16.56 o
   2   8   4      814.66      778.53     20.13 o
   3   8   4      233.98      225.84     10.23 o
   4   8   4      473.90      463.05     17.97 o
   5   8   4      109.89      112.07     11.60 o
   6   8   4      408.68      425.05     17.81 o
   7   8   4       20.70       15.48      7.31 o
   8   8   4       23.59        9.69      8.04 o
  -7   9   4        0.18       -6.44      6.44 o
  -6   9   4        1.42       -4.74      5.62 o
  -5   9   4        7.71       18.09      6.52 o
  -4   9   4       81.71       86.28      7.82 o
  -3   9   4      189.75      193.42     12.06 o
  -2   9   4       90.31       97.36      7.34 o
  -1   9   4        0.13       -2.22      3.78 o
   0   9   4       54.78       49.12      7.40 o
   1   9   4      140.75      140.74      8.97 o
   2   9   4      725.80      670.72     19.19 o
   3   9   4      325.67      309.54     14.97 o
   4   9   4       16.00       13.12      5.35 o
   5   9   4       15.97       20.52      6.39 o
   6   9   4       55.83       66.68      9.78 o
   7   9   4       15.20        9.69      8.04 o
  -6  10   4       21.60       26.44      8.96 o
  -5  10   4       33.59       32.78      7.90 o
  -4  10   4       12.23        8.09      6.39 o
  -3  10   4      146.48      134.69     11.94 o
  -2  10   4      150.25      179.24      9.93 o
  -1  10   4        7.26       12.03      4.77 o
   0  10   4      324.20      314.40     12.78 o
   1  10   4       59.31       60.39      7.04 o
   2  10   4        7.65        6.00      5.01 o
   3  10   4       23.79       25.38      6.51 o
   4  10   4        1.80       -5.07      5.17 o
   5  10   4       11.58       19.97      8.70 o
   6  10   4        7.08       -1.62      8.28 o
  -4  11   4       58.22       54.88     11.54 o
  -3  11   4        1.91        3.77      7.92 o
  -2  11   4       78.52       90.83     11.16 o
  -1  11   4       20.55       26.97      7.25 o
   0  11   4        1.43        1.00      5.06 o
   1  11   4       20.16       26.07      6.25 o
   2  11   4       10.50       10.25      5.66 o
   3  11   4       34.74       47.58      7.35 o
   4  11   4        8.17        9.29     10.26 o
 -11   0   5      350.55      320.93     21.26 o
  -9   0   5     1036.41      960.57     33.59 o
  -7   0   5        1.41       -1.46      3.20 o
  -5   0   5      927.19      941.41     18.38 o
  -3   0   5      837.09      667.97     29.22 o
  -1   0   5     3755.65     3743.72     37.23 o
   1   0   5     4701.67     4659.29     61.93 o
   3   0   5     8961.99     9380.70    123.45 o
   5   0   5      277.00      272.20      8.69 o
   7   0   5       10.54       14.15      4.09 o
   9   0   5      482.48      470.93     17.95 o
  11   0   5        5.86       11.86     13.90 o
 -12   1   5       60.54       64.31      9.48 o
 -11   1   5       19.36       23.53      7.05 o
 -10   1   5        1.42        7.04      5.40 o
  -9   1   5        3.36        7.46      6.28 o
  -8   1   5       90.55       90.79      6.56 o
  -7   1   5     1080.59     1066.43     18.26 o
  -6   1   5     1375.11     1425.91     19.21 o
  -5   1   5      322.00      281.59      6.93 o
  -4   1   5       54.58       64.24      3.20 o
  -3   1   5        6.43       10.19      1.47 o
  -2   1   5      822.74      806.07     11.31 o
  -1   1   5     5399.11     5521.17     51.39 o
   0   1   5      756.01      771.84      8.17 o
   1   1   5     7097.94     7096.80     74.09 o
   2   1   5      328.67      369.42      7.76 o
   3   1   5       22.05        8.39      2.19 o
   4   1   5     1381.77     1376.67     18.83 o
   5   1   5     3138.75     3165.34     35.63 o
   6   1   5       72.98       94.55      4.59 o
   7   1   5      664.71      712.08     12.88 o
   8   1   5        5.52        2.01      3.65 o
   9   1   5       15.10        6.99      5.21 o
  10   1   5       24.86       30.77      8.09 o
  11   1   5      181.80      153.83     20.45 o
 -11   2   5        8.48        2.89      6.69 o
 -10   2   5       47.99       44.85      6.82 o
  -9   2   5        1.48       -3.88      4.64 o
  -8   2   5      355.34      361.14     14.04 o
  -7   2   5      707.61      713.70     11.31 o
  -6   2   5      456.20      474.89     12.71 o
  -5   2   5     2138.72     2161.23     27.80 o
  -4   2   5      453.41      504.26     12.08 o
  -3   2   5     3168.72     3165.36     36.62 o
  -2   2   5      413.97      458.42      6.80 o
  -1   2   5     5681.13     6204.51     68.36 o
   0   2   5      369.74      331.53     10.55 o
   1   2   5      750.85      745.13     14.68 o
   2   2   5       91.95       97.98      4.32 o
   3   2   5       16.62       30.22      3.10 o
   4   2   5       54.49       75.24      3.75 o
   5   2   5       64.69       49.63      4.02 o
   6   2   5       73.22       83.93      4.53 o
   7   2   5      239.68      231.06      7.84 o
   8   2   5        3.09        2.67      3.95 o
   9   2   5       31.60       27.37      6.75 o
  10   2   5       54.95       76.22     10.73 o
  11   2   5       48.27       43.72     12.33 o
 -11   3   5       52.94       49.55      9.52 o
 -10   3   5       35.58       39.95      8.30 o
  -9   3   5       17.77       10.77      5.07 o
  -8   3   5      236.54      263.27     10.89 o
  -7   3   5       38.96       50.88      4.80 o
  -6   3   5      141.47      159.61      5.76 o
  -5   3   5      214.09      216.86     10.15 o
  -4   3   5     1236.56     1287.72     21.95 o
  -3   3   5     2253.26     2487.44     46.90 o
  -2   3   5       35.37       32.33      2.70 o
  -1   3   5      247.97      306.95      6.61 o
   0   3   5      983.51     1074.78     18.21 o
   1   3   5      226.96      257.02      6.97 o
   2   3   5     2797.77     2754.54     37.35 o
   3   3   5      631.84      601.34     12.62 o
   4   3   5      343.76      361.87      8.17 o
   5   3   5      199.59      170.19      7.03 o
   6   3   5       71.72       66.01      6.70 o
   7   3   5      745.14      715.61     14.29 o
   8   3   5      111.34      129.63      7.76 o
   9   3   5        0.06        1.76      5.02 o
  10   3   5       33.79       34.08      8.93 o
  11   3   5        3.13        2.00     11.38 o
 -11   4   5       19.53       14.61      8.27 o
 -10   4   5      417.43      417.82     24.06 o
  -9   4   5       80.45       83.93      9.16 o
  -8   4   5       22.21       23.54      5.13 o
  -7   4   5      171.27      150.09      7.21 o
  -6   4   5     2295.72     2350.28     31.56 o
  -5   4   5      211.83      207.76      9.67 o
  -4   4   5       88.59       64.35      3.18 o
  -3   4   5     1578.44     1576.22     29.37 o
  -2   4   5     2068.52     1812.28     25.46 o
  -1   4   5       12.16        6.89      2.62 o
   0   4   5     2256.71     2227.43     31.37 o
   1   4   5      713.82      751.45     14.10 o
   2   4   5      387.70      414.05     10.05 o
   3   4   5       22.57       13.90      3.32 o
   4   4   5     1790.89     1604.45     24.21 o
   5   4   5        3.01        3.25      3.09 o
   6   4   5        6.73        2.22      3.41 o
   7   4   5       34.75       38.29      5.14 o
   8   4   5      159.37      146.09      7.84 o
   9   4   5       45.93       43.39      7.39 o
  10   4   5       34.05       39.49     13.18 o
 -10   5   5      391.84      426.86     20.63 o
  -9   5   5       16.64       11.13      5.75 o
  -8   5   5        2.19        2.03      4.94 o
  -7   5   5      109.88      118.81      6.84 o
  -6   5   5      399.82      393.52     10.59 o
  -5   5   5       13.08       13.37      3.76 o
  -4   5   5      108.63       90.18      6.08 o
  -3   5   5      203.92      194.97      7.21 o
  -2   5   5     2575.94     2551.60     35.27 o
  -1   5   5      409.58      449.85     10.14 o
   0   5   5      387.59      355.19      9.48 o
   1   5   5      336.23      323.08      9.20 o
   2   5   5      328.78      315.78      9.28 o
   3   5   5       11.37       12.75      3.50 o
   4   5   5      196.52      180.12      7.51 o
   5   5   5       98.87      100.88      6.41 o
   6   5   5      125.90      132.06      8.04 o
   7   5   5      103.85      121.97      8.40 o
   8   5   5      359.27      341.62     14.64 o
   9   5   5        0.08       -3.62      5.13 o
  10   5   5       68.52       73.05     11.92 o
 -10   6   5        7.75       10.68     11.89 o
  -9   6   5        0.73       -3.09      6.14 o
  -8   6   5      184.46      184.31     12.64 o
  -7   6   5        0.10       -3.86      3.86 o
  -6   6   5      504.31      541.24     13.10 o
  -5   6   5       76.84       62.12      5.95 o
  -4   6   5       64.42       69.46      4.89 o
  -3   6   5      766.99      742.01     14.54 o
  -2   6   5      248.16      203.76      7.28 o
  -1   6   5      612.80      635.17     13.51 o
   0   6   5        8.94       13.32      3.73 o
   1   6   5      177.14      213.20      8.93 o
   2   6   5       54.05       65.63      5.53 o
   3   6   5       22.03       18.99      4.24 o
   4   6   5      582.50      567.70     14.33 o
   5   6   5       83.71       83.53      6.48 o
   6   6   5      351.70      368.09     15.32 o
   7   6   5        0.26       -0.67      4.07 o
   8   6   5       18.99       19.45      6.97 o
   9   6   5      110.01      102.76     12.89 o
  -9   7   5        1.61        3.43      7.24 o
  -8   7   5       68.65       55.83      9.98 o
  -7   7   5        2.31       -5.26      5.26 o
  -6   7   5        1.43        9.89      4.81 o
  -5   7   5        0.09       -5.08      5.08 o
  -4   7   5      403.13      382.25     10.51 o
  -3   7   5      235.19      247.99      8.73 o
  -2   7   5      688.67      674.16     14.85 o
  -1   7   5      334.69      277.27      9.34 o
   0   7   5       22.71       18.93      4.70 o
   1   7   5      401.93      390.63     14.96 o
   2   7   5      245.60      262.07     14.06 o
   3   7   5      186.96      187.61      9.09 o
   4   7   5       57.98       53.99      6.20 o
   5   7   5        4.55        3.44      4.11 o
   6   7   5      309.67      321.35     11.74 o
   7   7   5      780.41      776.35     20.07 o
   8   7   5        0.60        4.09      7.23 o
   9   7   5       20.21       10.94      8.23 o
  -8   8   5      170.15      183.13     15.95 o
  -7   8   5      228.54      218.76     19.38 o
  -6   8   5       13.35       16.12      6.20 o
  -5   8   5        0.18       -4.84      4.84 o
  -4   8   5       21.98       31.06      4.72 o
  -3   8   5     1341.79     1289.74     23.72 o
  -2   8   5        6.18        5.05      3.97 o
  -1   8   5      121.84      121.27      9.32 o
   0   8   5       84.05       85.29      6.72 o
   1   8   5       34.23       27.09      5.57 o
   2   8   5      374.13      383.84     13.87 o
   3   8   5      245.86      266.74     12.05 o
   4   8   5       85.10      100.07      8.03 o
   5   8   5      231.32      243.98     12.14 o
   6   8   5        0.77        0.35      4.43 o
   7   8   5       59.63       80.05     10.03 o
   8   8   5        0.02       -3.31      7.02 o
  -7   9   5        0.47       -2.85      8.96 o
  -6   9   5        3.52       -0.06      5.79 o
  -5   9   5      174.95      184.36     13.16 o
  -4   9   5      109.20       99.26     10.46 o
  -3   9   5      157.93      172.45      8.97 o
  -2   9   5        2.70       -2.36      3.86 o
  -1   9   5       15.22       15.84      4.72 o
   0   9   5      133.67      149.93     11.70 o
   1   9   5      511.99      521.09     15.03 o
   2   9   5      108.02      119.82      9.57 o
   3   9   5        5.01       -2.17      5.13 o
   4   9   5       54.87       56.32      7.76 o
   5   9   5      145.85      139.07     12.22 o
   6   9   5        0.10        0.44      6.34 o
   7   9   5       56.55       61.59     11.66 o
  -6  10   5       10.41       -0.02      8.84 o
  -5  10   5        4.14       -6.04      6.72 o
  -4  10   5       23.56       19.07      6.94 o
  -3  10   5       33.19       32.07      7.72 o
  -2  10   5       23.03       21.35      6.43 o
  -1  10   5       10.54        6.23      4.70 o
   0  10   5       53.47       67.66      8.70 o
   1  10   5        0.08        5.90      4.80 o
   2  10   5        2.57        6.49      4.99 o
   3  10   5      171.48      182.86     12.13 o
   4  10   5       22.71       33.22      7.38 o
   5  10   5        0.51       -4.77      6.14 o
  -4  11   5       18.18       19.01      9.30 o
  -3  11   5       87.35       76.90     10.82 o
  -2  11   5       12.50        0.71      9.83 o
  -1  11   5        8.60        5.23      8.26 o
   0  11   5        1.64        7.78      5.18 o
   1  11   5        0.37       -1.66      5.18 o
   2  11   5      181.14      177.85     13.32 o
   3  11   5        1.87        5.75      5.43 o
 -12   0   6      148.95      137.10     16.99 o
 -10   0   6      640.03      659.10     53.22 o
  -8   0   6      146.90      157.44     11.18 o
  -6   0   6      440.62      392.04     10.81 o
  -4   0   6     2452.20     2632.73     43.39 o
  -2   0   6      448.99      485.21     10.80 o
   0   0   6     1401.22     1392.53     16.36 o
   2   0   6    12333.48    13064.61    170.78 o
   4   0   6     2262.26     2078.22     32.33 o
   6   0   6       63.97       81.96      5.89 o
   8   0   6       45.33       49.36      7.35 o
  10   0   6        9.03       10.90     12.37 o
 -11   1   6      127.38      139.75     10.87 o
 -10   1   6       34.17       29.59      6.23 o
  -9   1   6     1052.94     1055.41     25.19 o
  -8   1   6      150.31      167.40      6.99 o
  -7   1   6      225.44      248.05      6.35 o
  -6   1   6      136.23      155.25      5.04 o
  -5   1   6     3024.41     3057.87     32.87 o
  -4   1   6     1863.20     1776.61     23.60 o
  -3   1   6       28.48       26.66      2.48 o
  -2   1   6      199.18      201.65      5.04 o
  -1   1   6     2525.77     2563.34     25.07 o
   0   1   6     1432.84     1366.17     13.93 o
   1   1   6     1444.15     1452.37     18.92 o
   2   1   6     7273.40     7414.44     73.72 o
   3   1   6      270.21      267.96      5.88 o
   4   1   6      158.07      156.08      5.32 o
   5   1   6     2194.52     2149.09     26.30 o
   6   1   6      413.44      412.22      9.26 o
   7   1   6       47.32       53.57      4.58 o
   8   1   6       52.28       36.17      9.68 o
   9   1   6      305.13      280.79     11.74 o
  10   1   6       86.96       87.11     14.23 o
  11   1   6       87.38       70.91     14.22 o
 -11   2   6       45.85       50.72     13.37 o
 -10   2   6        4.88        1.51      5.10 o
  -9   2   6      810.27      804.97     19.65 o
  -8   2   6      129.24      120.05      7.02 o
  -7   2   6      202.46      189.19      8.91 o
  -6   2   6     1970.75     2016.68     24.78 o
  -5   2   6        6.37        3.89      1.86 o
  -4   2   6      454.42      487.01      8.53 o
  -3   2   6      993.04     1149.36     15.13 o
  -2   2   6    12085.01    13128.17    136.74 o
  -1   2   6      851.40      839.73     10.50 o
   0   2   6     1686.05     1715.07     20.49 o
   1   2   6     5844.21     5838.32     71.81 o
   2   2   6        2.65        1.38      1.99 o
   3   2   6     6456.16     6431.24     74.28 o
   4   2   6       59.38       53.86      3.27 o
   5   2   6       27.59       32.44      3.05 o
   6   2   6       17.58       17.99      2.73 o
   7   2   6       28.02       26.60      3.94 o
   8   2   6       24.49       22.93      5.25 o
   9   2   6       52.44       57.71      7.90 o
  10   2   6        0.54       -4.23      6.28 o
  11   2   6       19.95       25.15     11.51 o
 -11   3   6      303.67      341.99     23.34 o
 -10   3   6      308.63      329.25     16.56 o
  -9   3   6       42.39       28.72      5.87 o
  -8   3   6       33.82       49.87      5.71 o
  -7   3   6      147.90      162.62      5.60 o
  -6   3   6      195.65      202.75      7.06 o
  -5   3   6        7.59       18.15      2.95 o
  -4   3   6      321.46      345.13      6.86 o
  -3   3   6      732.88      808.57     17.55 o
  -2   3   6      117.73      129.14      4.88 o
  -1   3   6      105.10       87.20      4.53 o
   0   3   6       47.58       43.46      3.38 o
   1   3   6        2.28        2.56      2.27 o
   2   3   6      107.39      130.27      5.66 o
   3   3   6     3433.10     3393.28     42.50 o
   4   3   6       19.48       15.67      3.23 o
   5   3   6      931.38      942.39     17.60 o
   6   3   6       36.69       36.24      4.45 o
   7   3   6      924.42      931.24     17.70 o
   8   3   6        2.03        0.01      4.11 o
   9   3   6       74.26       49.19      8.20 o
  10   3   6        2.16        1.31      6.85 o
  11   3   6       85.95       69.59     14.24 o
 -11   4   6       83.08       77.85     11.23 o
 -10   4   6       23.18       26.82      8.06 o
  -9   4   6      526.11      526.28     21.04 o
  -8   4   6        7.86        4.70      4.40 o
  -7   4   6     1079.33     1137.87     20.45 o
  -6   4   6      551.91      564.34     11.33 o
  -5   4   6        4.01        5.41      2.20 o
  -4   4   6       14.38       17.19      2.62 o
  -3   4   6     9477.48    10115.48    201.11 o
  -2   4   6       70.53       67.60      3.73 o
  -1   4   6     2170.15     2092.89     32.25 o
   0   4   6      541.17      556.95     13.24 o
   1   4   6      481.92      416.50      9.99 o
   2   4   6      141.96      157.26      8.77 o
   3   4   6      398.95      398.40     10.52 o
   4   4   6      260.15      253.78      8.22 o
   5   4   6      241.00      240.26      8.68 o
   6   4   6        6.85        1.31      3.63 o
   7   4   6      227.41      238.08     10.62 o
   8   4   6        0.00        1.31      3.95 o
   9   4   6       21.99       19.96      6.50 o
  10   4   6        1.47        5.42     11.12 o
 -10   5   6       19.11       23.02      9.00 o
  -9   5   6        6.42        5.36      5.39 o
  -8   5   6        7.12        3.86      4.88 o
  -7   5   6       10.87        5.52      3.62 o
  -6   5   6       88.59       71.48      4.80 o
  -5   5   6       94.05       78.90      4.96 o
  -4   5   6      612.40      573.41     20.13 o
  -3   5   6       50.27       46.63      4.45 o
  -2   5   6       20.21       12.92      2.58 o
  -1   5   6       81.78       73.20      5.34 o
   0   5   6       81.97       70.76      5.06 o
   1   5   6     1496.34     1476.58     24.11 o
   2   5   6      177.88      204.63      7.92 o
   3   5   6      236.51      201.64      8.17 o
   4   5   6       38.63       48.27      4.83 o
   5   5   6      433.39      397.32     11.28 o
   6   5   6      401.72      391.36     16.30 o
   7   5   6      236.94      234.16     14.16 o
   8   5   6        5.17        7.94      5.36 o
   9   5   6        0.56       -5.01      5.01 o
  10   5   6        4.97       19.35      8.80 o
 -10   6   6        0.04       -5.98      6.47 o
  -9   6   6       16.54       19.65      7.47 o
  -8   6   6       68.26       51.65      7.91 o
  -7   6   6        7.08        3.43      6.72 o
  -6   6   6      263.10      268.27     11.51 o
  -5   6   6       71.14       54.42      9.61 o
  -4   6   6       59.85       54.57      5.29 o
  -3   6   6      241.60      248.66      9.93 o
  -2   6   6       89.08       90.14      5.21 o
  -1   6   6      219.84      256.76      8.87 o
   0   6   6      207.19      223.55      9.30 o
   1   6   6     1889.11     1878.99     30.93 o
   2   6   6       21.80       17.02      4.36 o
   3   6   6      205.38      187.39      8.56 o
   4   6   6        6.30        2.48      3.58 o
   5   6   6      257.41      270.60     11.11 o
   6   6   6      302.54      297.11     11.09 o
   7   6   6       24.05       14.79      5.29 o
   8   6   6        4.31        2.61      6.34 o
   9   6   6      143.25      155.56     13.27 o
  -9   7   6        8.55       21.09      8.37 o
  -8   7   6       39.07       40.08      8.93 o
  -7   7   6      225.08      206.10     15.32 o
  -6   7   6       81.73       89.72      8.31 o
  -5   7   6      143.11      171.48     10.87 o
  -4   7   6      247.78      214.36      7.61 o
  -3   7   6        2.34        2.12      3.07 o
  -2   7   6        9.92        7.01      3.20 o
  -1   7   6       43.77       41.19      4.56 o
   0   7   6       28.81       27.05      4.81 o
   1   7   6       89.61       82.49     10.42 o
   2   7   6      549.68      531.93     14.20 o
   3   7   6        0.00       -2.38      3.65 o
   4   7   6       95.39      101.06      7.84 o
   5   7   6        6.94       10.89      4.59 o
   6   7   6      130.20      149.19      8.89 o
   7   7   6       24.72       27.11      8.71 o
   8   7   6      111.04      119.40     38.49 o
   9   7   6        5.30        1.38      8.16 o
  -8   8   6        2.22       10.96      7.98 o
  -7   8   6       17.32        7.86      7.32 o
  -6   8   6        0.43        7.72      4.81 o
  -5   8   6       16.13       -0.38      5.22 o
  -4   8   6       67.85       67.22      7.38 o
  -3   8   6       43.51       50.78      5.46 o
  -2   8   6      704.08      669.05     15.61 o
  -1   8   6      364.81      387.16     11.92 o
   0   8   6       76.92       82.89      6.42 o
   1   8   6      133.53      123.36      8.92 o
   2   8   6      200.31      238.87     10.71 o
   3   8   6      103.46      113.05      8.32 o
   4   8   6        0.50       -4.17      4.17 o
   5   8   6        4.72        1.65      4.83 o
   6   8   6        8.82       11.67      5.65 o
   7   8   6       86.32       76.25     14.91 o
   8   8   6        2.07        5.75      7.79 o
  -7   9   6       33.51       46.86     12.67 o
  -6   9   6       48.75       56.19      9.22 o
  -5   9   6       42.45       36.27      7.83 o
  -4   9   6        0.74        4.54      5.69 o
  -3   9   6      183.69      182.15      9.79 o
  -2   9   6       10.64       10.10      4.38 o
  -1   9   6       55.63       68.00      7.50 o
   0   9   6       17.59       18.25      5.01 o
   1   9   6        1.95       -2.84      3.96 o
   2   9   6     1074.96     1081.56     25.75 o
   3   9   6       42.98       44.42      7.12 o
   4   9   6        9.10       -0.98      5.20 o
   5   9   6      159.60      177.76     14.16 o
   6   9   6        3.46        7.93      7.24 o
   7   9   6       96.97       92.23     13.55 o
  -6  10   6       53.00       70.79     14.15 o
  -5  10   6       37.76       20.94      9.23 o
  -4  10   6        4.85        7.58      6.92 o
  -3  10   6       45.86       56.06      9.07 o
  -2  10   6        8.26       14.07      5.67 o
  -1  10   6        0.39       -2.24      4.28 o
   0  10   6      236.64      267.86     12.13 o
   1  10   6        5.19       12.76      5.00 o
   2  10   6       42.41       52.48      7.93 o
   3  10   6       43.12       44.95      7.64 o
   4  10   6        9.63        4.87      6.33 o
   5  10   6        9.38       13.74      6.95 o
  -4  11   6       22.72       41.67     11.83 o
  -3  11   6        5.47       10.53      8.30 o
  -2  11   6       34.28       18.07     12.05 o
  -1  11   6       14.43        9.85      6.21 o
   0  11   6      246.31      273.64     14.66 o
   1  11   6        0.74        1.49      5.13 o
   2  11   6       51.46       69.28      8.41 o
   3  11   6       76.54       96.35      9.21 o
 -11   0   7        9.20       14.32      8.25 o
  -9   0   7       74.07       74.85     10.45 o
  -7   0   7      218.75      199.28      8.46 o
  -5   0   7     1349.98     1377.62     24.28 o
  -3   0   7     4736.38     5014.62     89.82 o
  -1   0   7    11578.16    11735.45    138.27 o
   1   0   7     4977.03     4859.61     59.97 o
   3   0   7    11677.65    12025.22    176.76 o
   5   0   7      698.56      708.86     16.64 o
   7   0   7      632.45      634.59     16.11 o
   9   0   7        4.85       -4.03      7.33 o
  11   0   7        8.94        1.93     13.08 o
 -11   1   7      145.09      142.51     10.97 o
 -10   1   7       37.57       40.52      6.71 o
  -9   1   7     1030.01     1046.79     24.99 o
  -8   1   7        6.60       13.23      3.47 o
  -7   1   7      549.49      589.84      9.86 o
  -6   1   7      242.94      265.43      5.94 o
  -5   1   7       11.77        6.10      1.51 o
  -4   1   7       55.30       56.17      3.25 o
  -3   1   7     1834.15     1928.70     24.45 o
  -2   1   7      312.79      288.21      4.72 o
  -1   1   7      592.37      533.34      7.08 o
   0   1   7     1153.91     1115.03     12.10 o
   1   1   7     1059.44     1135.14     12.49 o
   2   1   7      384.71      416.23      6.65 o
   3   1   7      132.59      125.74      5.22 o
   4   1   7     3002.56     2907.59     30.17 o
   5   1   7       38.44       28.22      3.25 o
   6   1   7        2.56        2.83      2.77 o
   7   1   7      107.56      123.33      6.47 o
   8   1   7        8.80       14.78      5.38 o
   9   1   7       93.43       84.83      7.64 o
  10   1   7        1.80        4.70     14.92 o
  11   1   7      114.57      136.08     17.80 o
 -11   2   7       61.56       62.44     12.80 o
 -10   2   7       81.08       79.79     13.16 o
  -9   2   7       61.83       83.13      7.43 o
  -8   2   7      388.95      384.08     11.81 o
  -7   2   7      923.37      930.97     14.98 o
  -6   2   7      548.18      528.97      9.70 o
  -5   2   7      495.94      510.70      9.09 o
  -4   2   7        9.72        2.73      1.48 o
  -3   2   7     1829.00     2020.05     25.24 o
  -2   2   7      721.90      707.43      8.37 o
  -1   2   7      691.15      696.08      9.31 o
   0   2   7       45.66       36.41      2.56 o
   1   2   7      409.95      394.92      7.48 o
   2   2   7       25.14       20.95      2.28 o
   3   2   7     1518.63     1513.28     21.95 o
   4   2   7     1965.98     1871.74     26.69 o
   5   2   7      193.31      193.98      6.69 o
   6   2   7       34.32       31.75      3.85 o
   7   2   7      305.57      355.50     10.18 o
   8   2   7        0.39       -3.94      3.94 o
   9   2   7       48.63       66.68      8.35 o
  10   2   7       11.87       18.52     13.67 o
  11   2   7        0.02       -7.34      7.34 o
 -11   3   7      306.53      329.06     17.55 o
 -10   3   7       53.52       60.48      8.94 o
  -9   3   7        3.27        1.90      4.64 o
  -8   3   7     1086.37     1025.43     20.46 o
  -7   3   7      299.33      305.27      8.51 o
  -6   3   7        2.30        1.73      2.33 o
  -5   3   7      506.14      516.28     15.84 o
  -4   3   7      276.83      250.50      6.67 o
  -3   3   7     1406.44     1611.03     23.18 o
  -2   3   7       72.58       79.76      4.17 o
  -1   3   7     2823.44     2808.68     31.82 o
   0   3   7      684.71      634.26     11.98 o
   1   3   7     2042.36     2034.40     29.08 o
   2   3   7      693.02      786.87     14.75 o
   3   3   7        2.52        0.72      2.45 o
   4   3   7     3569.15     3452.52     44.39 o
   5   3   7        0.25        8.68      2.65 o
   6   3   7       12.35       12.64      3.22 o
   7   3   7       59.92       61.49      5.60 o
   8   3   7       13.36       19.47      5.41 o
   9   3   7       52.45       32.98      7.36 o
  10   3   7       41.45       50.51     12.40 o
 -11   4   7       25.92       31.09      8.66 o
 -10   4   7      111.46      103.67     14.39 o
  -9   4   7        7.93       14.69      5.97 o
  -8   4   7      183.71      170.31      8.99 o
  -7   4   7       95.62      105.21      7.29 o
  -6   4   7     1515.39     1573.68     23.77 o
  -5   4   7       15.55        8.48      3.00 o
  -4   4   7      495.66      578.73     16.35 o
  -3   4   7      688.54      736.68     15.12 o
  -2   4   7     8549.28     9034.60    140.60 o
  -1   4   7      263.63      263.72      7.57 o
   0   4   7     2620.47     2628.35     36.51 o
   1   4   7       45.18       52.84      4.70 o
   2   4   7      333.70      296.06      8.85 o
   3   4   7     1008.82      991.35     18.52 o
   4   4   7      432.74      405.09     10.55 o
   5   4   7       19.59       17.16      3.80 o
   6   4   7      620.70      645.12     14.95 o
   7   4   7       13.06       12.19      4.90 o
   8   4   7      254.56      255.43     12.93 o
   9   4   7      176.47      189.18     12.03 o
  10   4   7       26.07       22.34      8.91 o
 -10   5   7       13.39       16.56      7.58 o
  -9   5   7      147.93      135.36     10.96 o
  -8   5   7       62.44       54.88      7.63 o
  -7   5   7       99.77      107.18      8.20 o
  -6   5   7      817.02      783.56     18.45 o
  -5   5   7      245.55      254.95      8.92 o
  -4   5   7      833.69      818.40     15.50 o
  -3   5   7       21.49       16.63      3.43 o
  -2   5   7      155.50      158.81      5.65 o
  -1   5   7      688.83      713.17     15.50 o
   0   5   7     1571.93     1639.22     26.02 o
   1   5   7       57.77       55.13      4.95 o
   2   5   7      192.73      175.16      7.96 o
   3   5   7      535.25      572.19     13.71 o
   4   5   7      749.74      792.02     19.13 o
   5   5   7      224.01      220.46      9.08 o
   6   5   7       28.30       31.52      5.22 o
   7   5   7        2.11        0.33      4.34 o
   8   5   7       70.96       79.66     11.26 o
   9   5   7        0.87       -0.84      5.71 o
  10   5   7       83.36       96.88     13.32 o
 -10   6   7       75.01       77.09     13.24 o
  -9   6   7       48.47       45.91      9.27 o
  -8   6   7       16.85        3.05      5.19 o
  -7   6   7      807.96      802.49     30.07 o
  -6   6   7        5.95       12.92      4.70 o
  -5   6   7      190.49      194.31      9.77 o
  -4   6   7       91.74      111.23      7.73 o
  -3   6   7      410.45      386.02     11.48 o
  -2   6   7      199.21      169.26      7.07 o
  -1   6   7        1.87        1.16      3.09 o
   0   6   7      173.37      154.84      7.49 o
   1   6   7       41.22       43.88      4.91 o
   2   6   7      283.46      270.46      9.92 o
   3   6   7      912.85      908.36     19.03 o
   4   6   7      280.82      261.58     10.46 o
   5   6   7      584.98      615.78     15.10 o
   6   6   7       34.76       32.73      5.35 o
   7   6   7       73.81       71.26      8.73 o
   8   6   7       29.59       32.93      8.00 o
   9   6   7       81.73       97.95     11.16 o
  -9   7   7        0.83        1.52      8.77 o
  -8   7   7        7.83        9.35      8.04 o
  -7   7   7       41.18       41.80      7.65 o
  -6   7   7      768.86      717.62     18.23 o
  -5   7   7       32.95       50.98      6.61 o
  -4   7   7        0.01       -2.39      3.64 o
  -3   7   7        1.37        0.72      2.98 o
  -2   7   7        5.58        6.18      3.16 o
  -1   7   7      119.60      111.70      6.57 o
   0   7   7       97.14       97.87      8.52 o
   1   7   7       17.52        9.56      3.90 o
   2   7   7      115.09      129.76      7.95 o
   3   7   7       18.11       16.07      4.86 o
   4   7   7      259.14      272.71     11.26 o
   5   7   7      329.41      350.85     12.19 o
   6   7   7       75.78       87.69      8.24 o
   7   7   7      106.89      122.55      9.66 o
   8   7   7        0.02       -6.55      6.80 o
  -8   8   7       99.97      102.23     12.96 o
  -7   8   7       17.69       27.14     10.90 o
  -6   8   7        6.35        1.00      4.54 o
  -5   8   7      105.68      123.21     10.63 o
  -4   8   7      157.00      160.96     13.27 o
  -3   8   7     1806.01     1733.96     28.90 o
  -2   8   7       62.36       57.55      6.08 o
  -1   8   7      705.03      691.88     16.29 o
   0   8   7       10.32        6.34      4.42 o
   1   8   7      110.13      105.44     11.08 o
   2   8   7       40.88       31.17      5.70 o
   3   8   7     1001.01      980.96     30.25 o
   4   8   7       41.02       36.14      6.72 o
   5   8   7       17.23        6.65      6.28 o
   6   8   7        0.29       -0.38      5.01 o
   7   8   7       32.58       42.92      9.02 o
   8   8   7       20.26       35.30     12.57 o
  -7   9   7       75.67       71.51     12.01 o
  -6   9   7        0.27        0.26      6.11 o
  -5   9   7       18.77       42.92      8.09 o
  -4   9   7      137.73      120.43     11.22 o
  -3   9   7        4.17        6.10      5.76 o
  -2   9   7      260.23      247.49     10.27 o
  -1   9   7       40.69       34.42      5.62 o
   0   9   7       34.17       32.02      5.43 o
   1   9   7       64.78       64.59      7.80 o
   2   9   7      140.86      163.61     10.98 o
   3   9   7       84.84      101.05     12.47 o
   4   9   7       33.43       38.41      7.26 o
   5   9   7       16.15       15.72      6.32 o
   6   9   7        9.78       30.69      8.47 o
  -6  10   7        0.02       11.99      8.84 o
  -5  10   7       15.42       11.06      8.73 o
  -4  10   7        7.50       12.75      6.73 o
  -3  10   7       11.53       18.30      7.14 o
  -2  10   7      125.66      155.25     12.82 o
  -1  10   7      136.02      148.38      9.37 o
   0  10   7        8.30        7.23      4.64 o
   1  10   7        2.09        1.16      4.49 o
   2  10   7       80.09       84.37      9.07 o
   3  10   7      249.75      250.32     16.72 o
   4  10   7       30.21       39.31      7.55 o
   5  10   7       34.45       38.54      8.24 o
  -3  11   7       49.95       36.33     10.43 o
  -2  11   7        0.00        7.78      7.28 o
  -1  11   7        0.50        0.62      6.30 o
   0  11   7        4.70       11.45      7.23 o
   1  11   7       10.97       16.59      5.86 o
   2  11   7        7.90       11.06      5.96 o
   3  11   7       29.74       36.52      8.31 o
 -10   0   8       50.18       38.24      9.48 o
  -8   0   8      418.65      388.36     12.66 o
  -6   0   8      497.48      426.31     17.98 o
  -4   0   8     1259.10     1237.95     33.94 o
  -2   0   8     3209.23     3382.86     38.94 o
   0   0   8      129.37       98.59      3.65 o
   2   0   8     1355.57     1580.53     22.90 o
   4   0   8        8.19        5.12      4.91 o
   6   0   8     2195.61     2343.84     38.29 o
   8   0   8      184.52      182.68     15.40 o
  10   0   8      287.61      297.32     32.50 o
 -11   1   8        4.91        5.20      6.97 o
 -10   1   8      120.25      130.33      9.44 o
  -9   1   8      738.12      714.04     19.36 o
  -8   1   8      741.91      741.86     16.77 o
  -7   1   8      263.33      263.61      6.58 o
  -6   1   8     2398.98     2373.75     27.04 o
  -5   1   8      483.23      530.77     10.26 o
  -4   1   8     2899.95     2975.68     32.42 o
  -3   1   8     5448.51     6020.31     64.28 o
  -2   1   8      846.79      916.40     11.31 o
  -1   1   8      402.98      370.25      5.68 o
   0   1   8       66.19       53.82      2.54 o
   1   1   8     2417.33     2440.72     25.25 o
   2   1   8     1474.99     1527.70     17.39 o
   3   1   8      482.13      457.00      8.25 o
   4   1   8      641.80      681.77     11.20 o
   5   1   8     1742.32     1789.39     23.20 o
   6   1   8      259.16      253.20     11.09 o
   7   1   8      167.13      162.14      8.84 o
   8   1   8        4.87       11.21      5.46 o
   9   1   8       60.85       77.64     13.14 o
  10   1   8        4.51        6.70      8.65 o
  11   1   8       78.70       87.01     15.28 o
 -11   2   8        6.42        2.63      5.98 o
 -10   2   8       93.17       97.25     10.91 o
  -9   2   8      309.83      318.90     16.32 o
  -8   2   8       92.92       87.00      6.33 o
  -7   2   8        3.64        4.40      2.47 o
  -6   2   8       51.52       58.17      3.38 o
  -5   2   8       56.90       57.30      5.59 o
  -4   2   8     2112.26     2407.64     26.07 o
  -3   2   8     1077.65     1036.71     13.39 o
  -2   2   8     2763.39     2873.98     29.87 o
  -1   2   8       18.35       12.67      1.68 o
   0   2   8     1714.48     1709.19     21.01 o
   1   2   8       43.44       49.07      3.13 o
   2   2   8       97.91      127.70      4.24 o
   3   2   8     1507.18     1570.17     21.58 o
   4   2   8      246.91      188.79      8.59 o
   5   2   8      406.70      367.80      8.56 o
   6   2   8       61.28       72.18      4.61 o
   7   2   8      383.68      414.19     11.54 o
   8   2   8      357.52      338.28     16.77 o
   9   2   8       21.88       27.00      6.11 o
  10   2   8        1.02        1.00      8.46 o
  11   2   8       24.76       33.05     22.25 o
 -11   3   8        1.54       -1.12      6.37 o
 -10   3   8       17.07       14.27      6.63 o
  -9   3   8      334.92      325.79     14.40 o
  -8   3   8       85.72       76.98      6.19 o
  -7   3   8      150.38      153.32      6.44 o
  -6   3   8      643.05      651.90     11.32 o
  -5   3   8     2338.63     2340.04     29.42 o
  -4   3   8      638.28      634.56     13.67 o
  -3   3   8       14.78       16.59      2.63 o
  -2   3   8      444.25      427.65      9.11 o
  -1   3   8     1065.80     1057.94     13.71 o
   0   3   8     2426.80     2433.27     29.05 o
   1   3   8     1874.16     1968.00     28.69 o
   2   3   8       72.14       66.62      4.82 o
   3   3   8      559.50      536.12     11.44 o
   4   3   8      650.73      694.54     14.13 o
   5   3   8      236.98      246.46      8.75 o
   6   3   8       91.15       79.90      6.35 o
   7   3   8      205.31      192.05      8.66 o
   8   3   8       23.74       30.31      5.61 o
   9   3   8        0.04        9.24      5.79 o
  10   3   8        2.99        1.87      8.78 o
 -11   4   8       37.30       30.46      8.54 o
 -10   4   8       35.19       24.92      7.97 o
  -9   4   8      398.02      418.21     16.38 o
  -8   4   8      158.01      185.98     10.72 o
  -7   4   8      380.29      401.70     12.23 o
  -6   4   8      376.42      378.11     10.29 o
  -5   4   8      101.90       91.89      7.08 o
  -4   4   8        6.36        6.60      2.82 o
  -3   4   8      831.20      858.29     13.77 o
  -2   4   8      437.90      453.11     10.10 o
  -1   4   8     2053.18     2023.83     26.92 o
   0   4   8      528.68      545.56     11.87 o
   1   4   8      630.65      566.98     15.17 o
   2   4   8      503.82      537.49     12.46 o
   3   4   8      181.15      160.42      6.82 o
   4   4   8       69.13       64.68      5.34 o
   5   4   8        8.50        7.14      3.49 o
   6   4   8        2.54       -0.90      3.59 o
   7   4   8        6.79        9.31      4.88 o
   8   4   8       23.46       22.03      5.07 o
   9   4   8       66.18       68.84      8.63 o
  10   4   8       22.67       31.73     21.89 o
 -10   5   8      113.55      116.33     12.18 o
  -9   5   8       44.61       53.92      8.17 o
  -8   5   8       19.63       14.28      6.14 o
  -7   5   8       10.77        4.88      5.10 o
  -6   5   8       15.61       17.33      4.56 o
  -5   5   8       96.96       93.02      6.05 o
  -4   5   8       24.37       13.60      3.12 o
  -3   5   8      216.43      229.94      7.71 o
  -2   5   8       41.08       48.75      3.02 o
  -1   5   8      436.65      426.33     11.57 o
   0   5   8      637.03      649.79     14.04 o
   1   5   8       26.17       24.23      3.94 o
   2   5   8        6.16        2.86      3.21 o
   3   5   8      362.36      366.26     11.11 o
   4   5   8        3.42        3.49      3.37 o
   5   5   8     1290.65     1319.94     23.32 o
   6   5   8      104.05      135.53      8.19 o
   7   5   8        0.18       -2.44      4.36 o
   8   5   8        0.38       -1.50      5.94 o
   9   5   8        0.08        0.36      5.69 o
  10   5   8        0.37       -3.49      7.30 o
 -10   6   8       27.49       18.55      8.98 o
  -9   6   8        0.91       -0.30      6.59 o
  -8   6   8        0.13       -1.28      5.01 o
  -7   6   8      314.01      295.78     14.58 o
  -6   6   8      670.00      643.50     16.19 o
  -5   6   8      324.48      323.48     12.07 o
  -4   6   8      162.70      181.25      9.22 o
  -3   6   8      865.29      812.84     17.80 o
  -2   6   8       65.17       53.67      4.19 o
  -1   6   8      106.76       92.38      6.61 o
   0   6   8      407.44      396.68     11.20 o
   1   6   8      358.98      345.90     12.96 o
   2   6   8       55.88       59.33      5.73 o
   3   6   8      278.11      239.31      9.92 o
   4   6   8        2.15        0.22      3.96 o
   5   6   8      642.56      632.87     19.11 o
   6   6   8       94.62       92.06      8.04 o
   7   6   8       14.04       18.75      5.48 o
   8   6   8        0.04       -2.94      6.32 o
   9   6   8       78.11       87.45     11.11 o
  -9   7   8       81.38       93.36     12.00 o
  -8   7   8       26.48       29.54      8.21 o
  -7   7   8        0.66       -4.04      4.72 o
  -6   7   8      255.61      243.60     11.07 o
  -5   7   8        0.06       -1.40      4.19 o
  -4   7   8      789.58      775.80     21.65 o
  -3   7   8      215.85      216.75      9.81 o
  -2   7   8      224.18      202.69      8.87 o
  -1   7   8      252.91      211.26      8.51 o
   0   7   8        0.67        0.75      3.71 o
   1   7   8        1.49        0.41      3.53 o
   2   7   8        1.70       -2.26      3.67 o
   3   7   8      120.74      121.31      8.30 o
   4   7   8        2.94       -4.19      4.19 o
   5   7   8      318.75      325.17     12.97 o
   6   7   8      241.45      245.54     12.08 o
   7   7   8       34.03       37.58      6.93 o
   8   7   8       15.55        7.72      8.26 o
  -8   8   8        3.19        7.97      7.69 o
  -7   8   8       36.04       12.84      6.90 o
  -6   8   8      116.75      112.52      9.94 o
  -5   8   8       36.28       45.17      7.39 o
  -4   8   8       10.46       17.04      6.67 o
  -3   8   8        8.79       13.48      3.81 o
  -2   8   8      681.91      670.49     15.58 o
  -1   8   8      383.77      389.69     12.03 o
   0   8   8        0.35        2.44      4.31 o
   1   8   8       55.19       45.13      7.52 o
   2   8   8      109.94      110.87      9.27 o
   3   8   8      461.74      473.01     16.15 o
   4   8   8       23.33       22.63      6.46 o
   5   8   8        0.06       -4.49      4.49 o
   6   8   8      159.04      164.84     10.78 o
   7   8   8        0.59       -6.50      6.50 o
  -7   9   8        8.82       15.78     15.69 o
  -6   9   8      604.23      643.04     47.69 o
  -5   9   8      106.15      100.98     13.67 o
  -4   9   8       98.04       85.56      9.89 o
  -3   9   8        6.81        3.31      5.61 o
  -2   9   8       98.33      101.24      7.28 o
  -1   9   8      721.91      691.27     22.00 o
   0   9   8      162.80      169.47      9.75 o
   1   9   8       19.59       24.23      6.30 o
   2   9   8      406.56      450.09     19.24 o
   3   9   8      127.29      137.96     11.04 o
   4   9   8      102.88      117.49     11.43 o
   5   9   8       25.74       23.84      6.90 o
   6   9   8        4.68       14.72      7.38 o
  -5  10   8       36.97       32.52      9.21 o
  -4  10   8       60.17       68.42      9.57 o
  -3  10   8       22.79       13.95      6.52 o
  -2  10   8      105.29      124.24     11.74 o
  -1  10   8      151.85      187.39     11.91 o
   0  10   8        2.32        0.08      4.57 o
   1  10   8       53.59       68.17      7.57 o
   2  10   8       12.33       24.69      6.78 o
   3  10   8       89.89       94.36     10.20 o
   4  10   8       35.75       29.44      7.53 o
   5  10   8       16.58       29.97      7.78 o
  -3  11   8        6.42        0.69      8.89 o
  -2  11   8       39.16       36.81     10.36 o
  -1  11   8       52.60       57.47      9.70 o
   0  11   8       43.15       44.78      8.90 o
   1  11   8      173.90      181.51     13.11 o
   2  11   8       51.96       53.30      7.85 o
 -11   0   9        0.40        1.88      6.98 o
  -9   0   9      368.54      349.42     18.18 o
  -7   0   9      720.36      713.26     16.37 o
  -5   0   9      232.27      234.79     10.29 o
  -3   0   9     8444.14     9243.86    149.63 o
  -1   0   9     1457.51     1418.47     21.32 o
   1   0   9     5831.05     5989.01     73.84 o
   3   0   9     8906.05     9219.57    112.91 o
   5   0   9      588.76      634.87     18.19 o
   7   0   9      511.46      507.92     20.13 o
   9   0   9      135.21      124.12     15.65 o
  11   0   9       25.87       11.96     13.85 o
 -11   1   9      121.76      116.67      9.98 o
 -10   1   9      313.08      331.20     13.82 o
  -9   1   9      144.25      152.04      9.07 o
  -8   1   9        5.17        3.87      3.10 o
  -7   1   9      260.43      244.24      6.87 o
  -6   1   9      163.92      155.69      4.37 o
  -5   1   9      358.07      357.72      7.53 o
  -4   1   9     1127.15     1268.93     16.99 o
  -3   1   9        1.26        2.10      1.15 o
  -2   1   9      347.26      354.57      7.12 o
  -1   1   9     2098.93     1828.47     19.04 o
   0   1   9      433.91      454.73      6.87 o
   1   1   9      100.67      109.97      3.31 o
   2   1   9       31.02       32.45      2.33 o
   3   1   9      621.59      596.56      9.89 o
   4   1   9      209.20      221.25      7.57 o
   5   1   9      851.83      827.36     15.12 o
   6   1   9      138.14      137.12      6.10 o
   7   1   9       10.05       10.45      4.36 o
   8   1   9      152.29      146.27      9.54 o
   9   1   9        0.10       16.22      6.43 o
  10   1   9       56.49       49.39     12.11 o
  11   1   9       30.75       30.60     15.63 o
 -11   2   9        0.47       -5.35      5.35 o
 -10   2   9        0.14        4.57      5.12 o
  -9   2   9       73.65       88.56      7.71 o
  -8   2   9      158.54      152.63      7.67 o
  -7   2   9       14.60       11.85      2.62 o
  -6   2   9       61.07       58.20      4.03 o
  -5   2   9      840.91      800.97     12.29 o
  -4   2   9      316.03      384.45      5.87 o
  -3   2   9      117.87      152.91      4.07 o
  -2   2   9     1372.28     1342.32     14.06 o
  -1   2   9     1356.85     1476.02     16.41 o
   0   2   9       12.12       13.48      2.16 o
   1   2   9     2477.24     2554.14     28.44 o
   2   2   9      405.97      524.45      8.98 o
   3   2   9     4667.80     4485.11     51.44 o
   4   2   9     1832.59     1906.42     26.23 o
   5   2   9      456.64      460.36     11.03 o
   6   2   9      118.97      116.43      5.98 o
   7   2   9       18.05       17.41      4.21 o
   8   2   9      257.39      262.91     18.37 o
   9   2   9       62.40       54.16      8.61 o
  10   2   9        4.35        7.50      9.83 o
 -11   3   9        0.40        1.14      6.14 o
 -10   3   9      357.21      373.50     16.94 o
  -9   3   9        0.43        4.74      4.64 o
  -8   3   9        6.66        4.73      3.93 o
  -7   3   9      112.67      106.17      5.38 o
  -6   3   9      348.51      305.28      7.07 o
  -5   3   9      525.04      504.39      9.36 o
  -4   3   9      112.55      101.31      4.69 o
  -3   3   9      106.63      110.20      4.68 o
  -2   3   9       21.91       23.13      2.00 o
  -1   3   9     3969.75     4249.96     47.20 o
   0   3   9     1424.80     1294.33     17.70 o
   1   3   9      329.02      331.33      7.62 o
   2   3   9      251.21      238.12      6.22 o
   3   3   9        1.06        3.42      2.18 o
   4   3   9        0.99        1.64      2.68 o
   5   3   9      225.29      197.22      8.31 o
   6   3   9       47.48       37.87      4.80 o
   7   3   9       17.32       21.26      4.52 o
   8   3   9      117.70      115.81      8.42 o
   9   3   9       73.57       79.79      9.43 o
  10   3   9        0.00        0.71      8.95 o
 -11   4   9       55.49       50.54      9.47 o
 -10   4   9      264.11      246.44     14.85 o
  -9   4   9        0.08        1.31      4.75 o
  -8   4   9     2525.56     2562.59     48.93 o
  -7   4   9       97.73       88.02     10.22 o
  -6   4   9      886.24      908.09     18.82 o
  -5   4   9      269.84      289.43      9.70 o
  -4   4   9      362.52      392.87      9.57 o
  -3   4   9       14.74       19.26      2.53 o
  -2   4   9      244.77      210.65      7.42 o
  -1   4   9        5.09       -1.01      2.03 o
   0   4   9      246.38      236.71      6.97 o
   1   4   9       93.45      102.18      5.83 o
   2   4   9     3812.22     3916.99     53.23 o
   3   4   9       41.79       44.09      4.47 o
   4   4   9      584.37      565.47     13.11 o
   5   4   9       79.01      107.85      9.83 o
   6   4   9      626.93      623.96     17.35 o
   7   4   9        1.93        1.77      4.75 o
   8   4   9       78.41       97.42      7.73 o
   9   4   9       11.30       12.73      6.31 o
  10   4   9       19.05        9.27      9.80 o
 -10   5   9       98.69      115.80     13.22 o
  -9   5   9        4.21        4.98      5.26 o
  -8   5   9        9.32       -0.47      4.77 o
  -7   5   9       33.48       33.66      6.49 o
  -6   5   9       58.41       57.94      5.67 o
  -5   5   9      671.83      706.43     14.81 o
  -4   5   9      518.00      477.40     11.76 o
  -3   5   9      135.02      122.81      7.16 o
  -2   5   9      308.53      288.50      6.38 o
  -1   5   9     1806.37     1818.59     28.31 o
   0   5   9        5.77        2.50      2.84 o
   1   5   9     1224.22     1252.83     22.16 o
   2   5   9       20.08       13.51      5.12 o
   3   5   9      131.15      135.18      7.67 o
   4   5   9       36.66       38.39      4.86 o
   5   5   9      124.40      130.26      7.80 o
   6   5   9      341.01      332.39     19.47 o
   7   5   9       51.37       54.46      7.05 o
   8   5   9       10.10        4.79      5.40 o
   9   5   9       24.04       29.05      7.17 o
 -10   6   9        6.80       11.78      7.86 o
  -9   6   9       26.33       23.69      7.97 o
  -8   6   9       24.80       14.59      6.44 o
  -7   6   9      118.18       83.10      8.23 o
  -6   6   9      298.04      270.33     10.77 o
  -5   6   9        0.08        0.45      3.85 o
  -4   6   9        1.07        7.02      3.12 o
  -3   6   9      138.62      125.83      7.83 o
  -2   6   9      428.90      410.48     10.11 o
  -1   6   9      564.27      559.50     14.61 o
   0   6   9      189.20      184.04      8.29 o
   1   6   9       60.53       48.69      5.34 o
   2   6   9       23.38       28.71      4.70 o
   3   6   9      594.76      614.34     16.03 o
   4   6   9       21.46       16.72      4.65 o
   5   6   9       40.62       50.50      6.42 o
   6   6   9       54.94       36.96      6.46 o
   7   6   9       47.10       52.06      7.04 o
   8   6   9      143.94      141.41     12.91 o
   9   6   9        3.99       -0.73      6.06 o
  -9   7   9        0.99        9.41      7.40 o
  -8   7   9       66.03       71.38      9.73 o
  -7   7   9       26.04       30.83      9.10 o
  -6   7   9       14.01        6.88      4.84 o
  -5   7   9        7.94        2.33      4.37 o
  -4   7   9      133.68      148.44      9.54 o
  -3   7   9      205.30      206.01      9.68 o
  -2   7   9        3.32        3.70      3.25 o
  -1   7   9     2768.72     2743.25     47.86 o
   0   7   9      296.89      282.33     11.48 o
   1   7   9      176.14      180.57     10.19 o
   2   7   9        0.01       -0.48      4.12 o
   3   7   9       33.81       24.10      5.36 o
   4   7   9       75.08       73.90      7.95 o
   5   7   9       53.27       40.34     12.08 o
   6   7   9        8.01        5.99      5.15 o
   7   7   9       87.27       93.24      8.93 o
   8   7   9        1.21       -7.52     15.81 o
  -8   8   9       42.84       34.50      9.76 o
  -7   8   9        1.03       -5.89      5.89 o
  -6   8   9      195.82      180.40     12.08 o
  -5   8   9        0.33        4.55      5.17 o
  -4   8   9        6.77        0.84      4.91 o
  -3   8   9       57.57       52.38      7.59 o
  -2   8   9       22.88       19.12      4.23 o
  -1   8   9      320.60      340.53     11.49 o
   0   8   9       62.58       58.09      7.06 o
   1   8   9      128.32      120.25      9.41 o
   2   8   9       46.84       48.86      7.08 o
   3   8   9      115.40       97.88      9.02 o
   4   8   9       34.10       36.51      6.95 o
   5   8   9       63.21       50.82     11.23 o
   6   8   9        0.79       -5.13      5.13 o
   7   8   9       22.72       17.16      7.91 o
  -7   9   9      231.45      202.44     17.45 o
  -6   9   9        0.05       -0.54      7.60 o
  -5   9   9        9.65       16.40      6.32 o
  -4   9   9        7.56       -1.07      5.45 o
  -3   9   9       13.31        6.14      6.02 o
  -2   9   9       24.91       17.06      5.85 o
  -1   9   9       69.92       64.27      6.70 o
   0   9   9       27.24       16.15      5.03 o
   1   9   9      166.52      149.82     10.69 o
   2   9   9      212.87      195.68     13.32 o
   3   9   9       10.91        1.86      5.62 o
   4   9   9       21.33       19.56      6.76 o
   5   9   9       37.48       35.97      8.85 o
   6   9   9        3.59        6.12      6.56 o
  -5  10   9       38.02       36.39     10.07 o
  -4  10   9       63.36       68.34     11.39 o
  -3  10   9       28.08       27.22      7.88 o
  -2  10   9        0.94        4.89      7.89 o
  -1  10   9       22.31       37.55      8.16 o
   0  10   9       33.89       40.51      6.31 o
   1  10   9       72.15       63.56      7.40 o
   2  10   9        2.50       16.58      7.23 o
   3  10   9      129.78      144.90     11.68 o
   4  10   9       69.98       93.30     10.29 o
  -2  11   9        0.30      -10.44     13.21 o
  -1  11   9      187.90      218.93     15.93 o
   0  11   9        0.16       -0.93      6.76 o
   1  11   9      116.58      142.37     13.86 o
   2  11   9        6.16       13.96      8.09 o
 -10   0  10       31.97       36.73      8.71 o
  -8   0  10      820.84      758.11     18.09 o
  -6   0  10      400.20      405.13     10.09 o
  -4   0  10     1913.94     2126.84     34.32 o
  -2   0  10      457.42      388.91      7.31 o
   0   0  10        0.29        2.25      2.32 o
   2   0  10     1896.85     1974.39     28.24 o
   4   0  10      117.21       96.20      7.59 o
   6   0  10        9.54       18.52      7.28 o
   8   0  10     1098.63     1156.19     76.69 o
  10   0  10        0.98        2.34     12.83 o
 -11   1  10       55.36       58.51      9.74 o
 -10   1  10      401.38      410.17     15.02 o
  -9   1  10       24.75       15.67      5.07 o
  -8   1  10     1228.23     1149.22     18.75 o
  -7   1  10      952.89      904.30     13.61 o
  -6   1  10      402.20      398.14     15.81 o
  -5   1  10        0.23        0.32      1.82 o
  -4   1  10      493.61      635.88     10.33 o
  -3   1  10      329.01      416.83      6.48 o
  -2   1  10     4217.38     4515.62     39.95 o
  -1   1  10     1282.99     1248.46     13.90 o
   0   1  10     6836.51     7081.19     67.43 o
   1   1  10     1103.98     1017.33     12.20 o
   2   1  10      223.49      294.69      6.43 o
   3   1  10      283.98      283.48      7.13 o
   4   1  10     1406.02     1271.58     19.22 o
   5   1  10       60.23       59.49      4.93 o
   6   1  10      347.86      318.65      8.69 o
   7   1  10      352.75      332.18     10.27 o
   8   1  10        4.09        2.70      5.47 o
   9   1  10       56.02       43.48      8.05 o
  10   1  10        3.21       21.23     10.19 o
 -11   2  10        4.33        4.87      5.69 o
 -10   2  10       53.00       39.20      7.25 o
  -9   2  10       22.67       12.81      4.97 o
  -8   2  10       11.67       11.14      3.89 o
  -7   2  10      261.32      253.20      6.60 o
  -6   2  10       34.83       35.42      2.45 o
  -5   2  10       45.46       51.89      4.38 o
  -4   2  10      496.18      472.62      7.70 o
  -3   2  10     1855.68     1913.08     22.77 o
  -2   2  10      278.92      296.87      4.88 o
  -1   2  10     1532.10     1615.65     18.01 o
   0   2  10     1038.18     1209.37     15.63 o
   1   2  10      475.08      501.30      8.65 o
   2   2  10      532.39      553.05      9.50 o
   3   2  10      176.75      171.33      6.39 o
   4   2  10      482.07      499.65     11.21 o
   5   2  10       59.72       57.75      6.23 o
   6   2  10        0.56        1.90      3.63 o
   7   2  10      535.14      487.44     12.82 o
   8   2  10       10.76       12.02      5.29 o
   9   2  10        9.57        5.28      6.46 o
  10   2  10       12.53        3.67      9.40 o
 -11   3  10        0.09       -5.67      5.67 o
 -10   3  10       34.88       29.28      7.36 o
  -9   3  10       98.51      102.59     11.05 o
  -8   3  10       23.49       26.55      4.57 o
  -7   3  10      162.04      132.45      5.05 o
  -6   3  10      179.50      171.24      4.86 o
  -5   3  10     3448.33     3621.63     40.99 o
  -4   3  10      463.35      494.91     10.39 o
  -3   3  10      153.10      151.79      5.60 o
  -2   3  10      232.53      284.35      7.11 o
  -1   3  10     1558.85     1463.12     19.29 o
   0   3  10        8.62        3.02      2.18 o
   1   3  10     4661.34     4929.07     55.21 o
   2   3  10      306.71      353.68      7.75 o
   3   3  10       99.13      154.93      5.46 o
   4   3  10       92.78      102.01      5.86 o
   5   3  10      762.55      762.22     15.88 o
   6   3  10       40.89       39.24      5.02 o
   7   3  10      440.34      414.61     13.64 o
   8   3  10       33.28       28.05      6.10 o
   9   3  10       47.42       49.28     10.20 o
  10   3  10        8.74        8.42     13.54 o
 -10   4  10        5.10        1.04      6.29 o
  -9   4  10      105.71      121.01     13.31 o
  -8   4  10       60.49       60.39      7.17 o
  -7   4  10      232.81      248.21     11.37 o
  -6   4  10      381.36      370.03     10.32 o
  -5   4  10      344.74      348.24     10.39 o
  -4   4  10      196.97      207.86      6.75 o
  -3   4  10       44.69       64.72      6.06 o
  -2   4  10      673.46      663.46     17.52 o
  -1   4  10      366.55      423.43     10.43 o
   0   4  10       26.17       21.45      3.32 o
   1   4  10      572.68      570.53     11.10 o
   2   4  10       97.95      107.35      6.43 o
   3   4  10     1983.34     1914.68     28.49 o
   4   4  10      400.59      430.37     11.55 o
   5   4  10      440.28      415.01     10.84 o
   6   4  10       49.05       49.98      6.62 o
   7   4  10        6.33        9.99      4.91 o
   8   4  10       10.70        8.58      4.55 o
   9   4  10        3.96        6.77      6.17 o
  10   4  10        1.36        0.94      8.94 o
 -10   5  10        0.08        1.66      6.71 o
  -9   5  10       69.44       79.31     11.14 o
  -8   5  10        0.10        7.76      6.72 o
  -7   5  10      464.34      491.70     15.55 o
  -6   5  10     1756.72     1702.79     28.70 o
  -5   5  10     1280.91     1298.79     21.12 o
  -4   5  10      603.91      620.70     16.79 o
  -3   5  10      404.89      438.62     12.58 o
  -2   5  10        2.32       -1.01      2.21 o
  -1   5  10     4451.43     4425.21     51.04 o
   0   5  10        6.13       10.78      3.36 o
   1   5  10      467.75      442.09     11.82 o
   2   5  10        1.88        0.99      3.24 o
   3   5  10      208.86      216.77      9.40 o
   4   5  10        2.48       -1.55      3.39 o
   5   5  10      100.18      102.01     12.25 o
   6   5  10       22.19       23.20      5.74 o
   7   5  10       10.51        1.20      4.75 o
   8   5  10       12.16       -1.83      6.15 o
   9   5  10       34.58       51.04      8.47 o
  -9   6  10        6.89        9.59      6.51 o
  -8   6  10        1.98       -4.78      4.78 o
  -7   6  10       29.46       25.16      5.90 o
  -6   6  10       55.88       67.97      7.61 o
  -5   6  10      127.81      113.00      8.82 o
  -4   6  10       32.85       27.73      5.19 o
  -3   6  10       48.22       48.43      4.93 o
  -2   6  10      452.59      433.42      9.50 o
  -1   6  10      126.70      117.24      7.44 o
   0   6  10       17.95       16.08      4.01 o
   1   6  10       69.30       74.92      6.21 o
   2   6  10       23.94       12.22      4.19 o
   3   6  10      169.50      154.70      9.63 o
   4   6  10      191.53      189.39      9.16 o
   5   6  10      129.78      131.90     12.29 o
   6   6  10       77.06       63.61      7.50 o
   7   6  10      258.43      274.55     15.40 o
   8   6  10       28.73       38.20      9.20 o
   9   6  10      102.75      105.57     11.16 o
  -9   7  10        0.43        5.11      6.92 o
  -8   7  10        6.78        7.90      7.11 o
  -7   7  10      405.00      391.18     16.00 o
  -6   7  10        0.05        4.99      4.81 o
  -5   7  10      142.93      157.29      9.83 o
  -4   7  10        0.11       -2.05      4.07 o
  -3   7  10       65.09       66.89      6.03 o
  -2   7  10      599.78      554.62     12.95 o
  -1   7  10      104.26       85.62      7.44 o
   0   7  10      225.68      200.41     13.05 o
   1   7  10      256.98      263.55     11.74 o
   2   7  10      133.09      132.64     10.55 o
   3   7  10       28.69       28.20      8.17 o
   4   7  10      149.02      150.37     10.57 o
   5   7  10        2.96        5.46      5.10 o
   6   7  10      120.50      119.13      9.80 o
   7   7  10       54.16       66.60      8.21 o
   8   7  10       39.37       58.32     10.09 o
  -8   8  10       96.68       97.57     12.99 o
  -7   8  10       27.07       37.04      9.29 o
  -6   8  10       11.96       11.25      5.89 o
  -5   8  10      107.12       95.61      8.95 o
  -4   8  10       54.52       43.62      6.77 o
  -3   8  10      238.81      202.85     12.47 o
  -2   8  10        0.46        3.02      3.47 o
  -1   8  10      348.67      341.61     11.34 o
   0   8  10      367.13      366.76     14.90 o
   1   8  10      348.06      376.42     14.40 o
   2   8  10        3.94        9.61      4.98 o
   3   8  10       83.56       96.89      9.33 o
   4   8  10      156.02      153.68     11.31 o
   5   8  10       45.18       49.88      7.43 o
   6   8  10       53.73       47.35      7.78 o
   7   8  10       18.16       25.90      8.49 o
  -7   9  10        2.29       -2.18      7.19 o
  -6   9  10       34.70       23.08     11.87 o
  -5   9  10       46.17       54.28      9.24 o
  -4   9  10        0.04       -3.82      4.78 o
  -3   9  10       43.67       50.08      8.15 o
  -2   9  10       36.03       21.55      6.75 o
  -1   9  10      416.25      421.41     14.35 o
   0   9  10      177.99      206.52     18.42 o
   1   9  10        0.14       -0.70      4.82 o
   2   9  10       33.54       27.56      6.59 o
   3   9  10      277.20      282.84     16.15 o
   4   9  10      744.54      764.25     22.82 o
   5   9  10        0.35        3.15      6.24 o
   6   9  10        1.11       -1.43      6.35 o
  -5  10  10       76.24       68.60     21.83 o
  -4  10  10        1.24       -1.24      7.07 o
  -3  10  10        2.18       10.99      6.74 o
  -2  10  10       60.93       56.54     12.06 o
  -1  10  10      117.73      102.30     11.27 o
   0  10  10        6.33       10.73      5.86 o
   1  10  10        1.83        3.33      5.42 o
   2  10  10      205.92      245.29     14.18 o
   3  10  10       66.31       77.27      9.63 o
   4  10  10      197.35      234.41     15.32 o
  -2  11  10        2.68       -7.17      7.17 o
  -1  11  10       18.10        8.01      9.93 o
   0  11  10        0.04        2.80      6.97 o
   1  11  10       22.74       38.84      8.14 o
 -11   0  11       72.85       76.87     13.21 o
  -9   0  11      526.04      484.61     21.09 o
  -7   0  11      431.01      446.09     12.21 o
  -5   0  11     2371.85     2332.65     34.69 o
  -3   0  11      656.76      817.24     19.26 o
  -1   0  11       42.44       48.64      4.74 o
   1   0  11      421.38      334.82      8.74 o
   3   0  11      624.12      604.85     12.38 o
   5   0  11      426.03      423.46     15.23 o
   7   0  11      821.97      874.82     48.83 o
   9   0  11       12.90       15.99     10.37 o
 -11   1  11        0.91        2.58      5.33 o
 -10   1  11        0.33       -2.59      4.33 o
  -9   1  11        0.13        3.08      4.39 o
  -8   1  11      183.42      186.98      8.07 o
  -7   1  11      209.17      225.26      7.03 o
  -6   1  11      899.06      905.54     14.52 o
  -5   1  11      420.18      429.08      8.57 o
  -4   1  11       72.69       53.12      3.14 o
  -3   1  11     2166.92     2450.15     25.27 o
  -2   1  11      811.83      834.11      9.70 o
  -1   1  11       58.85       51.74      2.67 o
   0   1  11      922.58      927.60     12.92 o
   1   1  11      292.50      276.50      6.52 o
   2   1  11     2027.09     2127.66     27.07 o
   3   1  11      346.92      418.02      8.40 o
   4   1  11      750.17      666.30     12.39 o
   5   1  11      815.83      864.92     16.00 o
   6   1  11      225.01      186.83      8.45 o
   7   1  11       99.10      101.12      7.30 o
   8   1  11       11.11        5.92      5.66 o
   9   1  11      316.08      308.16     16.24 o
  10   1  11       13.01        0.71      8.39 o
 -11   2  11      156.62      144.64     18.26 o
 -10   2  11       21.05       19.42     11.25 o
  -9   2  11      271.66      283.82     20.48 o
  -8   2  11      834.25      808.11     15.57 o
  -7   2  11       12.44       11.06      2.53 o
  -6   2  11      163.44      173.07      6.15 o
  -5   2  11      221.26      207.66      6.21 o
  -4   2  11      471.09      506.70      8.04 o
  -3   2  11      689.58      600.01     10.28 o
  -2   2  11      276.70      287.56      5.17 o
  -1   2  11      202.64      205.86      4.86 o
   0   2  11      525.42      627.87     10.13 o
   1   2  11      105.53      128.78      4.95 o
   2   2  11        5.88        4.47      2.33 o
   3   2  11      173.86      181.63      9.13 o
   4   2  11        0.28        6.15      3.09 o
   5   2  11       67.22       81.49      5.59 o
   6   2  11       11.61        9.05      5.85 o
   7   2  11      200.17      215.39     11.32 o
   8   2  11      265.31      255.97     25.02 o
   9   2  11       40.82       45.39      8.70 o
  10   2  11        4.24       -4.85      8.15 o
 -11   3  11        0.13        7.18      9.08 o
 -10   3  11       84.25       78.84      8.79 o
  -9   3  11       51.10       48.59      6.38 o
  -8   3  11      101.38       95.74      5.53 o
  -7   3  11      381.15      383.65      8.51 o
  -6   3  11        9.74        7.96      2.52 o
  -5   3  11     1821.42     1955.48     31.42 o
  -4   3  11      923.23      904.94     15.86 o
  -3   3  11      395.08      422.43      9.33 o
  -2   3  11      796.96      785.55     11.14 o
  -1   3  11      376.42      378.03      8.22 o
   0   3  11     1752.98     1842.17     23.91 o
   1   3  11        9.50        9.99      2.63 o
   2   3  11      110.69      153.83      5.42 o
   3   3  11      569.40      600.36     10.92 o
   4   3  11      169.58      196.91      8.52 o
   5   3  11        6.52        7.22      3.67 o
   6   3  11     1377.89     1336.02     24.05 o
   7   3  11       54.13       47.76      6.38 o
   8   3  11       14.08       10.35      5.57 o
   9   3  11        8.00       19.85      7.39 o
  10   3  11        3.27        1.71      9.10 o
 -10   4  11       52.96       33.70      7.99 o
  -9   4  11        0.14       -1.93      4.77 o
  -8   4  11      199.55      197.05     10.26 o
  -7   4  11       26.28       42.41      5.62 o
  -6   4  11      365.30      347.94     12.43 o
  -5   4  11      116.08      113.83      8.91 o
  -4   4  11     2358.32     2387.18     31.88 o
  -3   4  11      152.10      154.04      6.88 o
  -2   4  11      653.42      669.02     12.31 o
  -1   4  11      436.10      439.56      9.54 o
   0   4  11      881.94      870.75     14.36 o
   1   4  11       61.79       56.78      5.65 o
   2   4  11      941.96      890.32     15.24 o
   3   4  11       79.92       86.85      4.88 o
   4   4  11        2.06        1.44      2.62 o
   5   4  11       86.56       79.60      6.71 o
   6   4  11       12.95        3.85      4.51 o
   7   4  11        0.09        5.76      4.41 o
   8   4  11      240.43      243.41     11.17 o
   9   4  11      117.80      128.56     14.66 o
 -10   5  11      104.67      106.51     11.57 o
  -9   5  11        2.75        5.07      5.21 o
  -8   5  11       24.34       23.69      6.23 o
  -7   5  11      121.82      100.59     12.48 o
  -6   5  11       26.66       32.70      7.92 o
  -5   5  11      331.67      331.24     15.17 o
  -4   5  11       10.27       15.70      3.67 o
  -3   5  11      284.95      294.62      8.73 o
  -2   5  11      367.74      351.65      8.36 o
  -1   5  11      241.01      281.91      8.22 o
   0   5  11      818.42      777.63     18.60 o
   1   5  11       68.03       68.92      5.57 o
   2   5  11       14.99        4.79      3.61 o
   3   5  11       81.85      103.65      6.80 o
   4   5  11      489.05      522.05     13.65 o
   5   5  11      809.94      808.72     19.38 o
   6   5  11      729.52      742.41     20.32 o
   7   5  11        0.61        2.08      4.74 o
   8   5  11       11.77        2.29      5.37 o
   9   5  11       38.28       43.95      9.37 o
  -9   6  11      187.94      211.50     15.19 o
  -8   6  11       46.14       50.04      7.59 o
  -7   6  11       13.43        6.45      4.88 o
  -6   6  11       11.43        3.91      4.51 o
  -5   6  11      602.33      586.87     16.35 o
  -4   6  11       74.83       69.97      6.68 o
  -3   6  11      356.61      359.01     13.62 o
  -2   6  11      807.61      778.39     14.49 o
  -1   6  11       97.31      110.47      6.03 o
   0   6  11        1.15        2.18      3.63 o
   1   6  11        0.07       -3.40      3.40 o
   2   6  11        0.04        2.98      3.75 o
   3   6  11       24.14       20.44      5.45 o
   4   6  11       95.73       92.57      8.06 o
   5   6  11       49.70       35.53      6.56 o
   6   6  11        1.38       -5.73      5.73 o
   7   6  11       63.18       78.21      8.35 o
   8   6  11      130.64      149.91     15.77 o
  -9   7  11        2.14        8.89      7.20 o
  -8   7  11        0.39       -4.20      6.28 o
  -7   7  11        0.00        4.88      5.35 o
  -6   7  11        3.62        0.16      4.73 o
  -5   7  11       89.79       71.72      7.58 o
  -4   7  11      135.77      151.51      9.54 o
  -3   7  11      880.16      855.13     22.97 o
  -2   7  11       39.98       27.00      3.96 o
  -1   7  11      467.99      443.22     14.01 o
   0   7  11      242.26      245.57     11.26 o
   1   7  11       76.26       92.92      9.08 o
   2   7  11       14.01       -0.71      4.65 o
   3   7  11      207.04      218.01     11.79 o
   4   7  11      280.97      300.56     14.16 o
   5   7  11       12.79        1.57      5.07 o
   6   7  11      100.62       88.07      9.04 o
   7   7  11       17.32       12.15      6.34 o
   8   7  11        9.14        9.59      7.67 o
  -8   8  11       13.16       10.52      8.04 o
  -7   8  11      160.36      205.51     16.40 o
  -6   8  11       17.22        5.56      5.48 o
  -5   8  11      391.48      370.71     19.98 o
  -4   8  11       89.57       99.68      8.81 o
  -3   8  11       91.21      110.59      9.23 o
  -2   8  11        5.74        6.16      4.43 o
  -1   8  11       24.49       30.94      6.02 o
   0   8  11     1073.01     1074.21     25.12 o
   1   8  11      471.57      508.28     16.68 o
   2   8  11        2.16       -1.60      4.95 o
   3   8  11        0.88        5.18      5.71 o
   4   8  11      207.62      206.89     12.71 o
   5   8  11       35.29       44.55      7.28 o
   6   8  11       10.10       23.02      6.74 o
   7   8  11       79.06       94.54     12.19 o
  -6   9  11        1.50       -6.63      6.80 o
  -5   9  11      285.51      246.72     19.87 o
  -4   9  11       51.58       56.92      8.13 o
  -3   9  11       70.68       76.88      9.37 o
  -2   9  11       15.43       21.98      6.70 o
  -1   9  11       73.49       85.04      7.12 o
   0   9  11       26.85       34.32      6.61 o
   1   9  11      512.60      539.51     18.01 o
   2   9  11       94.28      111.76      9.88 o
   3   9  11        0.02       -2.79      5.39 o
   4   9  11        8.90       15.79      7.03 o
   5   9  11       53.52       59.68     10.93 o
  -5  10  11       22.90       16.59      9.26 o
  -4  10  11       60.88       63.78     10.14 o
  -3  10  11      131.42      138.74     14.28 o
  -2  10  11       11.28       12.50      7.72 o
  -1  10  11        1.45        1.57      5.89 o
   0  10  11       55.44       48.81     11.88 o
   1  10  11       14.96        5.58      5.96 o
   2  10  11       25.83       36.27      7.92 o
   3  10  11       28.23       15.45     10.65 o
   4  10  11       98.28      113.25     11.61 o
 -10   0  12       23.45       36.48      8.15 o
  -8   0  12      486.98      489.13     18.28 o
  -6   0  12      512.17      507.39     10.83 o
  -4   0  12     3918.87     3911.02     54.76 o
  -2   0  12      783.86      932.51     14.84 o
   0   0  12      501.81      590.89     13.14 o
   2   0  12      642.24      694.97     15.50 o
   4   0  12      205.23      214.21     10.64 o
   6   0  12       12.25        5.74      5.77 o
   8   0  12       17.58       21.31     19.07 o
  10   0  12       67.73       50.36     18.02 o
 -11   1  12       10.27       16.92      5.68 o
 -10   1  12        0.37        4.50      4.53 o
  -9   1  12      106.32      108.59     10.78 o
  -8   1  12       20.62       18.37      3.56 o
  -7   1  12        0.45        2.72      2.77 o
  -6   1  12      476.54      475.88     10.17 o
  -5   1  12        6.00        9.90      2.89 o
  -4   1  12       40.51       38.43      2.13 o
  -3   1  12      673.79      651.21      9.01 o
  -2   1  12       32.12       35.28      1.83 o
  -1   1  12      139.97      146.74      4.53 o
   0   1  12     5731.12     5930.47     61.06 o
   1   1  12      750.02      882.23     13.20 o
   2   1  12        2.08        1.73      2.07 o
   3   1  12      537.13      446.26      8.91 o
   4   1  12      493.53      477.18     10.43 o
   5   1  12        0.18        1.72      3.16 o
   6   1  12       36.21       25.14      4.08 o
   7   1  12       49.25       28.60      6.74 o
   8   1  12        4.00       -1.65      5.62 o
   9   1  12       34.87       22.83      7.57 o
  10   1  12        8.61        4.11      9.80 o
 -11   2  12       27.88       31.92      6.84 o
 -10   2  12       87.95      101.46      8.18 o
  -9   2  12      226.08      250.28      9.70 o
  -8   2  12       11.45        6.10      2.71 o
  -7   2  12      788.91      762.54     15.64 o
  -6   2  12        1.77       -1.84      2.31 o
  -5   2  12      138.99      127.86      5.69 o
  -4   2  12       21.34       24.39      2.30 o
  -3   2  12      582.70      726.82      9.66 o
  -2   2  12     1992.08     2175.64     23.16 o
  -1   2  12     1212.15     1308.23     16.73 o
   0   2  12     2319.04     2354.31     27.35 o
   1   2  12       29.76       24.64      2.78 o
   2   2  12     1123.88     1082.01     15.45 o
   3   2  12        0.71       -0.29      2.70 o
   4   2  12      438.31      440.78     10.23 o
   5   2  12       20.07       14.05      3.74 o
   6   2  12      158.70      147.56      9.81 o
   7   2  12      857.73      863.55     19.24 o
   8   2  12       12.37        5.48      6.22 o
   9   2  12        0.13       -0.87      6.30 o
  10   2  12        1.96       -8.75      8.76 o
 -11   3  12       14.70       23.09      6.85 o
 -10   3  12       70.26       73.88     14.98 o
  -9   3  12        0.50        4.07      4.19 o
  -8   3  12      156.16      155.75      6.75 o
  -7   3  12      294.93      293.23      7.27 o
  -6   3  12      843.72      858.40     14.05 o
  -5   3  12       21.53       15.02      2.90 o
  -4   3  12      879.88      862.97     13.97 o
  -3   3  12       45.53       40.03      3.56 o
  -2   3  12      254.13      273.57      6.00 o
  -1   3  12      689.97      634.07     10.98 o
   0   3  12       28.58       22.43      3.01 o
   1   3  12        2.07       -2.08      2.22 o
   2   3  12       14.84       10.33      2.63 o
   3   3  12        1.21        1.96      2.72 o
   4   3  12      206.05      205.50      8.11 o
   5   3  12      749.06      815.60     22.98 o
   6   3  12      853.17      812.27     18.03 o
   7   3  12        0.31       -3.59      4.90 o
   8   3  12       15.73       24.13      7.10 o
   9   3  12      230.76      215.57     14.97 o
  10   3  12        0.28       -8.00      8.00 o
 -10   4  12        1.24       -4.90      4.90 o
  -9   4  12      237.09      278.69     12.17 o
  -8   4  12        5.18        8.13      4.40 o
  -7   4  12        3.19        2.19      3.97 o
  -6   4  12        1.10        0.00      3.12 o
  -5   4  12      708.59      658.92     14.09 o
  -4   4  12        1.95        4.11      2.87 o
  -3   4  12      926.60      854.64     16.08 o
  -2   4  12       96.22       93.61      4.76 o
  -1   4  12      513.80      484.74      9.79 o
   0   4  12       83.91       98.25      5.08 o
   1   4  12     1865.24     1853.22     25.42 o
   2   4  12       93.22       95.25      5.04 o
   3   4  12       14.93       15.86      3.11 o
   4   4  12       22.94       23.13      3.52 o
   5   4  12       74.52       67.13      6.88 o
   6   4  12       67.19       53.95      6.85 o
   7   4  12      287.36      306.91     12.17 o
   8   4  12       21.68       25.15      5.78 o
   9   4  12       11.26       12.82      9.07 o
 -10   5  12        0.77        5.80      6.70 o
  -9   5  12       32.98       23.21      6.07 o
  -8   5  12       44.53       48.57      6.83 o
  -7   5  12       73.17       78.76      7.38 o
  -6   5  12      143.70      135.05     14.73 o
  -5   5  12      232.63      228.80      9.14 o
  -4   5  12        7.49        8.67      4.17 o
  -3   5  12        0.52       -1.47      2.67 o
  -2   5  12      436.50      423.97      9.50 o
  -1   5  12      121.61      111.94      5.41 o
   0   5  12      514.95      536.44     11.40 o
   1   5  12      404.66      403.47     10.00 o
   2   5  12      162.46      175.14      7.26 o
   3   5  12      956.35      938.79     16.10 o
   4   5  12      470.41      467.82     15.35 o
   5   5  12      135.51      128.51      7.06 o
   6   5  12       26.79       24.02      5.91 o
   7   5  12        4.23        0.63      5.24 o
   8   5  12       58.66       50.35      7.53 o
   9   5  12        9.44        7.37      7.41 o
  -9   6  12      196.91      233.84     19.33 o
  -8   6  12       68.23       74.18      8.36 o
  -7   6  12      259.06      284.96     13.01 o
  -6   6  12        1.27        0.97      4.27 o
  -5   6  12      155.82      154.73      8.51 o
  -4   6  12       43.51       30.18      5.36 o
  -3   6  12        4.93       -0.89      2.75 o
  -2   6  12      752.94      739.69     14.22 o
  -1   6  12        1.95        2.39      3.00 o
   0   6  12      222.84      232.35      8.19 o
   1   6  12      314.66      275.35      9.74 o
   2   6  12      176.54      162.23      9.77 o
   3   6  12        9.66       14.43      5.65 o
   4   6  12        2.73        4.26      5.25 o
   5   6  12      294.40      321.23     13.23 o
   6   6  12       73.44       63.00      7.83 o
   7   6  12      171.24      187.03     11.82 o
   8   6  12       28.93       23.60      8.28 o
  -8   7  12        1.00       -1.77      6.63 o
  -7   7  12        6.35        3.79      5.52 o
  -6   7  12        2.72       -0.77      6.05 o
  -5   7  12        1.68       -2.85      5.14 o
  -4   7  12      124.34      114.53      8.79 o
  -3   7  12       18.73       18.73      5.38 o
  -2   7  12       83.98       80.17      4.55 o
  -1   7  12      101.58       92.44      6.51 o
   0   7  12     1634.43     1609.58     28.28 o
   1   7  12        0.26        4.29      4.63 o
   2   7  12        0.11       -4.34      4.34 o
   3   7  12      486.57      523.23     17.27 o
   4   7  12       84.58       73.10      7.60 o
   5   7  12        0.04       -2.91      4.96 o
   6   7  12       30.99       24.34      6.54 o
   7   7  12        6.27        8.41      6.15 o
  -7   8  12        0.49       -6.35      6.35 o
  -6   8  12       15.66        6.23      5.63 o
  -5   8  12        0.90       -2.99      5.36 o
  -4   8  12      179.02      189.79     11.61 o
  -3   8  12       24.21       16.55      5.64 o
  -2   8  12      367.49      387.68     11.84 o
  -1   8  12      143.76      161.70      8.64 o
   0   8  12        0.42       -0.76      4.76 o
   1   8  12       24.34       25.55      6.24 o
   2   8  12       44.80       38.18      7.12 o
   3   8  12        1.26       -4.52      4.52 o
   4   8  12       19.75       20.87      6.42 o
   5   8  12      164.73      170.81     13.46 o
   6   8  12        1.04        2.77      6.33 o
  -6   9  12       70.84       87.45     20.29 o
  -5   9  12       43.80       33.66      9.13 o
  -4   9  12        7.23        3.94      5.50 o
  -3   9  12       28.10       24.89      6.32 o
  -2   9  12      152.48      139.99     13.76 o
  -1   9  12        0.50       -0.34      5.94 o
   0   9  12      196.77      208.15     12.10 o
   1   9  12       30.38       34.38      9.25 o
   2   9  12       12.51       24.65      6.91 o
   3   9  12       42.90       49.49      8.30 o
   4   9  12       23.91       26.44      9.52 o
   5   9  12       68.55       71.43     10.37 o
  -4  10  12      109.57      103.23     14.23 o
  -3  10  12        8.37       -0.25      6.52 o
  -2  10  12        0.58        0.06      6.28 o
  -1  10  12        0.53        2.07      6.24 o
   0  10  12        3.85        8.70      6.76 o
   1  10  12       38.96       31.55      7.24 o
   2  10  12        9.09       15.17      7.07 o
   3  10  12        1.13        6.70      6.56 o
 -11   0  13        0.01       -8.68      8.83 o
  -9   0  13      515.78      532.25     31.18 o
  -7   0  13     1934.32     1815.18     29.67 o
  -5   0  13     6767.44     6957.44     94.11 o
  -3   0  13      310.52      251.53      7.92 o
  -1   0  13     1949.35     2114.39     33.12 o
   1   0  13     1109.23     1139.44     21.37 o
   3   0  13      244.15      258.13      8.17 o
   5   0  13      939.28      901.86     23.88 o
   7   0  13      219.57      218.49     15.42 o
   9   0  13        2.44       11.94     10.36 o
 -11   1  13        0.02       -0.23      4.78 o
 -10   1  13       57.96       74.85      6.58 o
  -9   1  13      120.36      121.25      6.73 o
  -8   1  13        1.16        1.73      4.00 o
  -7   1  13        0.57        2.89      3.03 o
  -6   1  13      133.46      127.63      6.07 o
  -5   1  13       16.60       16.09      2.85 o
  -4   1  13        0.25       -1.30      1.51 o
  -3   1  13      180.32      184.37      4.16 o
  -2   1  13      180.07      163.23      3.50 o
  -1   1  13     2508.60     2627.19     27.70 o
   0   1  13      133.81      151.77      5.77 o
   1   1  13      150.67      129.84      4.77 o
   2   1  13      505.76      517.19     10.32 o
   3   1  13      134.72      103.59      4.87 o
   4   1  13      254.96      256.41      7.95 o
   5   1  13      804.80      783.62     14.49 o
   6   1  13      249.80      247.07      8.89 o
   7   1  13      198.58      190.21     12.40 o
   8   1  13        0.11       -6.67      6.94 o
   9   1  13      273.10      291.45     16.73 o
  10   1  13       16.80       22.11     19.14 o
 -11   2  13       17.04       20.88      5.67 o
 -10   2  13        8.49        1.32      4.42 o
  -9   2  13       37.51       41.12      4.77 o
  -8   2  13      336.90      314.99     11.20 o
  -7   2  13       13.67        8.39      3.65 o
  -6   2  13       55.93       47.26      4.75 o
  -5   2  13       53.89       49.78      2.70 o
  -4   2  13     1126.76     1105.40     13.94 o
  -3   2  13      285.29      273.15      5.24 o
  -2   2  13      262.36      271.53      5.44 o
  -1   2  13       64.87       64.61      3.49 o
   0   2  13        2.42        7.31      2.02 o
   1   2  13     1587.47     1464.51     19.06 o
   2   2  13     1746.30     1822.09     24.21 o
   3   2  13      145.07      146.80      6.57 o
   4   2  13       89.95       86.72      5.61 o
   5   2  13       52.72       45.47      5.59 o
   6   2  13      984.62      935.10     22.93 o
   7   2  13      118.80      128.07     10.27 o
   8   2  13       36.28       23.85      7.27 o
   9   2  13        5.21       -1.74      7.00 o
  10   2  13        6.66       11.08     16.44 o
 -10   3  13        0.10        1.76      4.92 o
  -9   3  13       25.85       25.46      6.43 o
  -8   3  13       28.60       38.76      4.07 o
  -7   3  13        0.10       -0.09      2.40 o
  -6   3  13      178.44      171.20      5.56 o
  -5   3  13      522.34      518.87     12.86 o
  -4   3  13      645.72      677.39     10.89 o
  -3   3  13     1221.68     1215.68     20.27 o
  -2   3  13        4.65        0.47      1.81 o
  -1   3  13      294.72      281.96      7.11 o
   0   3  13     1329.59     1355.85     19.48 o
   1   3  13       16.27       12.55      2.68 o
   2   3  13      518.59      608.43     11.72 o
   3   3  13      639.22      651.41     14.44 o
   4   3  13      179.26      163.83      7.62 o
   5   3  13      725.46      738.04     17.36 o
   6   3  13      683.14      669.51     16.45 o
   7   3  13       71.09       60.84      8.91 o
   8   3  13      259.63      250.50     15.38 o
   9   3  13       63.63       65.84      9.77 o
 -10   4  13        1.66        2.57      5.11 o
  -9   4  13       68.13       52.82      7.19 o
  -8   4  13      150.84      176.12      9.40 o
  -7   4  13       31.94       16.34      6.13 o
  -6   4  13     1821.00     1808.54     32.75 o
  -5   4  13      194.83      164.70     10.22 o
  -4   4  13     2263.20     2296.18     31.18 o
  -3   4  13      149.26      140.96      6.46 o
  -2   4  13     1509.42     1575.86     23.41 o
  -1   4  13      126.29      147.34      5.80 o
   0   4  13       13.17       10.93      2.95 o
   1   4  13       47.86       43.28      4.23 o
   2   4  13       18.08       14.49      3.06 o
   3   4  13      224.35      231.10      8.89 o
   4   4  13      789.96      743.49     14.25 o
   5   4  13      472.60      499.14     18.75 o
   6   4  13      101.14       95.82      8.94 o
   7   4  13      120.05      120.31      8.89 o
   8   4  13        1.36       -3.18      5.31 o
   9   4  13        0.03        2.28      8.07 o
 -10   5  13       18.28       30.89      7.63 o
  -9   5  13        8.45       10.09      5.40 o
  -8   5  13        4.23       -0.80      4.51 o
  -7   5  13        0.44        2.13      4.70 o
  -6   5  13        3.08        5.81      4.77 o
  -5   5  13        9.63       10.52      3.90 o
  -4   5  13      146.96      145.86      8.24 o
  -3   5  13      150.15      138.95      6.36 o
  -2   5  13      522.20      532.46     11.01 o
  -1   5  13       13.92       14.81      3.16 o
   0   5  13     1276.05     1325.59     21.58 o
   1   5  13       11.32        7.27      3.24 o
   2   5  13      301.21      260.39      8.71 o
   3   5  13       19.11       13.63      3.72 o
   4   5  13       15.84       18.29      4.28 o
   5   5  13       82.67       85.18      7.88 o
   6   5  13       52.00       49.52      7.26 o
   7   5  13      182.72      180.43     11.34 o
   8   5  13       82.03       87.45      9.03 o
  -9   6  13       40.57       32.53      8.72 o
  -8   6  13       78.41       95.21      9.07 o
  -7   6  13        2.18       -0.14      4.91 o
  -6   6  13       34.41       39.06      6.20 o
  -5   6  13      234.23      227.90     11.42 o
  -4   6  13       25.27       24.57      5.24 o
  -3   6  13        3.44       -1.47      3.74 o
  -2   6  13       68.07       63.06      4.60 o
  -1   6  13        4.97        1.71      3.03 o
   0   6  13      588.59      554.22     14.19 o
   1   6  13      717.75      730.48     15.67 o
   2   6  13      172.17      174.59      9.63 o
   3   6  13      174.93      167.12      7.98 o
   4   6  13        1.91        1.61      4.52 o
   5   6  13        0.00        0.29      4.83 o
   6   6  13       16.74       11.82      5.94 o
   7   6  13       15.16       17.34      7.01 o
   8   6  13        7.25       23.07      7.69 o
  -8   7  13        0.55        3.99      9.52 o
  -7   7  13        2.24        4.22      5.41 o
  -6   7  13       98.14      128.24     12.09 o
  -5   7  13      112.47      112.41     10.26 o
  -4   7  13        9.59       10.46      5.05 o
  -3   7  13        1.31        1.10      4.25 o
  -2   7  13      582.34      574.84     12.12 o
  -1   7  13       48.22       58.70      5.40 o
   0   7  13       24.21       17.24      4.45 o
   1   7  13        0.70       -1.48      4.27 o
   2   7  13       41.28       40.94      7.71 o
   3   7  13       28.84       40.47      7.01 o
   4   7  13      333.79      309.68     14.12 o
   5   7  13        8.00        5.65      5.61 o
   6   7  13        9.31        0.63      5.70 o
   7   7  13        5.29        1.16      6.55 o
  -7   8  13       39.19       28.55     11.46 o
  -6   8  13        1.75       -5.34      5.50 o
  -5   8  13      144.17      142.94     12.30 o
  -4   8  13        0.01       -0.66      4.68 o
  -3   8  13       14.66       21.18      5.86 o
  -2   8  13        8.50       -2.51      4.56 o
  -1   8  13      275.13      261.52     17.86 o
   0   8  13        0.54        2.37      4.22 o
   1   8  13      408.89      423.64     15.92 o
   2   8  13       52.08       54.69      7.59 o
   3   8  13       36.92       40.94      7.56 o
   4   8  13       91.45       93.65      9.03 o
   5   8  13      246.16      259.08     13.55 o
   6   8  13        1.40        6.63      6.55 o
  -6   9  13        0.72        5.75     13.03 o
  -5   9  13        1.69        5.93      7.62 o
  -4   9  13        6.89       10.01      6.61 o
  -3   9  13       22.06       18.72      6.11 o
  -2   9  13       13.21        5.00      5.48 o
  -1   9  13      142.83      167.92     18.37 o
   0   9  13       26.36       27.31      7.48 o
   1   9  13       43.36       57.14      8.05 o
   2   9  13       43.37       41.58      7.77 o
   3   9  13      172.63      195.28     13.32 o
   4   9  13        0.10       -4.27      5.69 o
   5   9  13      114.07       97.83     11.91 o
  -4  10  13       30.18       27.75      9.94 o
  -3  10  13       30.81       36.94     15.69 o
  -2  10  13        0.14       -2.80      6.55 o
  -1  10  13       15.40       21.21     10.84 o
   0  10  13       29.65       41.44      9.91 o
   1  10  13      302.36      299.58     20.54 o
   2  10  13       27.63       29.49     10.32 o
   3  10  13      177.52      178.32     15.13 o
 -10   0  14        0.08        5.21      5.31 o
  -8   0  14      334.97      310.55     14.55 o
  -6   0  14      505.86      490.19     10.93 o
  -4   0  14     4070.33     3996.52     63.74 o
  -2   0  14      703.39      631.13     16.30 o
   0   0  14      217.85      323.01      9.80 o
   2   0  14      530.44      490.26     12.75 o
   4   0  14      725.70      668.98     16.78 o
   6   0  14     2568.03     2600.56     75.25 o
   8   0  14      130.05       89.58     14.75 o
 -11   1  14       23.93       12.12      5.94 o
 -10   1  14        9.83        9.27      4.32 o
  -9   1  14        2.93        2.16      3.46 o
  -8   1  14       98.20       99.72      6.81 o
  -7   1  14        4.62        8.20      3.20 o
  -6   1  14      367.62      378.55     10.67 o
  -5   1  14      315.82      300.17      5.98 o
  -4   1  14      111.78       99.71      3.63 o
  -3   1  14      377.30      400.06      6.44 o
  -2   1  14      904.35     1058.19     12.20 o
  -1   1  14      930.15     1007.52     13.02 o
   0   1  14      486.63      531.11      9.15 o
   1   1  14      118.31      121.56      4.82 o
   2   1  14       98.51      115.14      4.98 o
   3   1  14       76.59       83.15      5.36 o
   4   1  14       40.42       41.51      4.34 o
   5   1  14        3.40        4.48      4.54 o
   6   1  14       29.21       24.58      5.84 o
   7   1  14        0.05       -4.46      5.46 o
   8   1  14       99.81       96.12     16.00 o
   9   1  14        3.15        9.12      7.06 o
 -10   2  14       42.57       41.64      5.53 o
  -9   2  14       34.02       21.19      6.37 o
  -8   2  14        1.26        2.97      3.87 o
  -7   2  14     1076.82      992.58     20.20 o
  -6   2  14      125.62      132.48      5.79 o
  -5   2  14        0.63       -0.59      2.09 o
  -4   2  14      480.15      483.05      8.10 o
  -3   2  14      850.96      834.69     13.26 o
  -2   2  14     1098.48     1181.52     13.87 o
  -1   2  14      679.43      714.36     11.34 o
   0   2  14      593.87      559.43      9.15 o
   1   2  14      878.71      818.85     12.81 o
   2   2  14      430.73      411.89      8.82 o
   3   2  14       64.65       68.19      4.81 o
   4   2  14        4.85        2.36      4.37 o
   5   2  14       84.53       92.39      7.03 o
   6   2  14        9.70        2.37      5.07 o
   7   2  14        6.98        8.43      5.64 o
   8   2  14      467.68      473.18     19.68 o
   9   2  14       25.82       29.12     10.52 o
 -10   3  14        0.67       -0.10      4.65 o
  -9   3  14      288.26      283.37     10.86 o
  -8   3  14        0.10        1.58      3.61 o
  -7   3  14      215.76      232.51      6.40 o
  -6   3  14       72.88       64.94      3.85 o
  -5   3  14      209.74      194.24      6.98 o
  -4   3  14      650.91      619.13     10.48 o
  -3   3  14      240.65      226.67      5.70 o
  -2   3  14      159.52      159.84      6.10 o
  -1   3  14      752.49      742.63     12.73 o
   0   3  14      958.94      978.83     15.81 o
   1   3  14        1.84        1.97      2.27 o
   2   3  14      159.73      182.74      6.33 o
   3   3  14     1113.29     1179.30     17.77 o
   4   3  14      101.44       95.61      6.87 o
   5   3  14      124.73      117.64      7.75 o
   6   3  14      188.49      178.62      9.56 o
   7   3  14      298.32      292.25     15.93 o
   8   3  14       30.37       41.44      8.89 o
   9   3  14       34.08       42.15      9.09 o
 -10   4  14        9.48       17.93      6.16 o
  -9   4  14      164.89      210.63     10.64 o
  -8   4  14       40.03       41.83      5.98 o
  -7   4  14       77.91       88.09      7.94 o
  -6   4  14      128.63      123.00      7.68 o
  -5   4  14      384.84      371.83     10.54 o
  -4   4  14      589.59      611.39     12.77 o
  -3   4  14      389.75      392.70      8.77 o
  -2   4  14        0.68       -2.01      2.01 o
  -1   4  14        1.02        4.60      2.55 o
   0   4  14       13.48       20.35      3.47 o
   1   4  14     1924.80     1872.73     26.24 o
   2   4  14        0.85        2.14      2.73 o
   3   4  14      107.76      121.75      6.24 o
   4   4  14      231.88      226.51      7.99 o
   5   4  14      263.22      264.10     11.79 o
   6   4  14        9.15        5.67      5.13 o
   7   4  14       63.46       57.95      8.99 o
   8   4  14        3.94        3.72      7.07 o
   9   4  14        0.73        8.92     10.44 o
  -9   5  14       61.96       55.05      7.50 o
  -8   5  14       60.44       59.08      7.17 o
  -7   5  14      651.74      613.79     17.70 o
  -6   5  14       22.88       20.79      5.54 o
  -5   5  14       28.32       28.20      5.34 o
  -4   5  14     1307.89     1232.57     24.85 o
  -3   5  14     1778.33     1742.63     31.80 o
  -2   5  14       10.55        9.33      2.68 o
  -1   5  14       41.54       42.62      4.37 o
   0   5  14      107.93       94.28      5.74 o
   1   5  14        4.42        1.37      3.20 o
   2   5  14       22.18       19.35      4.37 o
   3   5  14      171.95      169.27      7.62 o
   4   5  14      269.15      279.88      9.95 o
   5   5  14      175.93      189.28     11.33 o
   6   5  14       65.93       69.80      7.86 o
   7   5  14       10.51        6.72      5.96 o
   8   5  14        0.77        5.70      6.08 o
  -9   6  14       61.87       73.91     17.29 o
  -8   6  14      101.59       96.10      9.15 o
  -7   6  14        0.14       -3.44      4.59 o
  -6   6  14        0.59       -0.98      4.27 o
  -5   6  14        3.07        5.38      4.54 o
  -4   6  14      490.58      436.57     19.65 o
  -3   6  14      710.98      659.19     21.94 o
  -2   6  14       31.06       30.41      3.79 o
  -1   6  14        0.16        2.54      3.21 o
   0   6  14      395.67      359.07     10.67 o
   1   6  14      434.39      452.25     12.30 o
   2   6  14      439.85      456.91     12.78 o
   3   6  14      278.91      297.28     10.33 o
   4   6  14        0.01       -3.47      3.64 o
   5   6  14      123.33      142.58     10.18 o
   6   6  14        7.90        7.48      5.67 o
   7   6  14       99.45      113.77     12.35 o
   8   6  14       23.11       40.53     13.77 o
  -8   7  14      181.92      194.36     15.53 o
  -7   7  14       28.25       29.20      6.88 o
  -6   7  14       44.33       37.31      7.00 o
  -5   7  14        0.36       -5.14      5.14 o
  -4   7  14       32.52       41.61      6.45 o
  -3   7  14       75.71       74.96      7.68 o
  -2   7  14       40.85       47.01      5.09 o
  -1   7  14      655.35      650.53     14.58 o
   0   7  14       53.05       65.44      6.00 o
   1   7  14       59.61       63.91      6.26 o
   2   7  14      110.66      110.23      7.79 o
   3   7  14        5.59        5.47      6.33 o
   4   7  14       61.92       62.03      6.72 o
   5   7  14       54.19       52.19      7.54 o
   6   7  14       42.84       54.58      8.23 o
   7   7  14        2.88        6.73      6.66 o
  -7   8  14       17.78       18.48      8.34 o
  -6   8  14        0.29       -0.31      5.74 o
  -5   8  14      143.27      125.23     11.83 o
  -4   8  14      367.85      360.36     22.92 o
  -3   8  14        0.05        5.61      4.98 o
  -2   8  14      210.42      201.77     11.96 o
  -1   8  14        0.69        4.94      5.10 o
   0   8  14      172.22      182.39     10.22 o
   1   8  14      246.52      243.54     10.60 o
   2   8  14      186.40      195.04     10.97 o
   3   8  14       56.85       67.14      9.16 o
   4   8  14       58.69       59.26      8.95 o
   5   8  14        0.01       -5.30      5.30 o
   6   8  14       27.78       36.07      8.39 o
  -5   9  14       18.69       12.27     13.84 o
  -4   9  14        2.61       -1.70      6.77 o
  -3   9  14       12.26        2.21      5.57 o
  -2   9  14        3.32       10.79      5.80 o
  -1   9  14       10.79       13.75      6.06 o
   0   9  14       50.95       63.48      8.74 o
   1   9  14      186.13      190.73     12.57 o
   2   9  14        6.84       11.91      8.67 o
   3   9  14        0.18       -1.78      6.53 o
   4   9  14        0.35       -0.51      5.91 o
  -3  10  14        1.19       -5.19      7.53 o
  -2  10  14       65.92       52.69      9.42 o
  -1  10  14        5.63       -2.51      9.64 o
   0  10  14       12.53       24.80      9.51 o
   1  10  14       77.38      113.87     14.54 o
   2  10  14       15.19       12.04      7.57 o
  -9   0  15       30.74       20.35     13.48 o
  -7   0  15      175.85      173.69      8.58 o
  -5   0  15        1.89       -1.97      2.38 o
  -3   0  15       16.72       25.80      3.69 o
  -1   0  15     3582.92     3884.45     56.85 o
   1   0  15     1474.21     1591.02     32.12 o
   3   0  15      999.72      973.58     29.23 o
   5   0  15      908.66      882.14     27.73 o
   7   0  15        1.06       -4.46      6.49 o
   9   0  15      166.25      217.97     22.40 o
 -10   1  15        0.37        2.40      3.97 o
  -9   1  15      251.42      241.74     11.04 o
  -8   1  15      164.03      160.45      8.71 o
  -7   1  15      520.24      526.62     13.41 o
  -6   1  15      206.83      216.73      7.26 o
  -5   1  15      137.70      133.32      3.87 o
  -4   1  15      361.03      376.89      9.76 o
  -3   1  15      873.62      904.13     11.16 o
  -2   1  15      686.00      632.91      9.07 o
  -1   1  15      232.16      225.44      5.75 o
   0   1  15      782.65      832.62     12.47 o
   1   1  15        4.56       10.42      2.32 o
   2   1  15      254.22      263.80      7.19 o
   3   1  15      345.07      334.92      9.43 o
   4   1  15      811.58      810.44     15.51 o
   5   1  15        3.06        7.11      3.96 o
   6   1  15      121.57      142.48      9.19 o
   7   1  15       60.61       52.00      6.98 o
   8   1  15      155.28      171.87     15.87 o
   9   1  15       86.15       95.91     16.48 o
 -10   2  15        0.59       -1.55      5.71 o
  -9   2  15        2.25        6.67      5.62 o
  -8   2  15       55.99       74.42      6.51 o
  -7   2  15       35.22       25.07      5.60 o
  -6   2  15       46.78       41.81      4.44 o
  -5   2  15      497.69      490.65      8.32 o
  -4   2  15      432.98      387.72      7.55 o
  -3   2  15       22.77       20.00      2.55 o
  -2   2  15      177.89      172.57      4.46 o
  -1   2  15       82.27       71.39      3.99 o
   0   2  15      117.46      114.41      4.20 o
   1   2  15      998.59     1027.33     14.53 o
   2   2  15      175.79      176.79      6.09 o
   3   2  15        8.41        8.29      3.59 o
   4   2  15       23.84       17.30      4.09 o
   5   2  15      339.15      330.07     12.42 o
   6   2  15      198.43      203.83     11.74 o
   7   2  15       41.28       30.85      7.52 o
   8   2  15        7.99       21.33      7.67 o
   9   2  15       13.61       10.51      7.38 o
 -10   3  15        4.64        9.88      7.01 o
  -9   3  15        0.06       -0.42      4.06 o
  -8   3  15       35.84       40.24      4.67 o
  -7   3  15      145.32      142.23      5.95 o
  -6   3  15      491.40      470.51      9.26 o
  -5   3  15       64.13       72.11      4.27 o
  -4   3  15      185.40      181.33      5.65 o
  -3   3  15      676.21      673.59     10.38 o
  -2   3  15      130.09      119.67      4.55 o
  -1   3  15      726.40      775.87     13.40 o
   0   3  15        4.96        5.80      2.77 o
   1   3  15       90.53      101.92      4.96 o
   2   3  15       62.99       61.42      5.05 o
   3   3  15       25.78       29.86      3.88 o
   4   3  15      413.64      381.32     16.30 o
   5   3  15       22.70       25.96      5.15 o
   6   3  15      117.51      122.46      8.58 o
   7   3  15        7.85        8.73      6.54 o
   8   3  15      133.35      149.02     16.68 o
   9   3  15        1.36        1.47      8.93 o
 -10   4  15      124.52      160.29     15.40 o
  -9   4  15       30.05       33.55      5.84 o
  -8   4  15      133.50      145.22     10.11 o
  -7   4  15       20.50       18.84      4.58 o
  -6   4  15      137.57      161.45      8.55 o
  -5   4  15      137.74      128.15      7.79 o
  -4   4  15      970.03      923.70     19.16 o
  -3   4  15        6.28        5.99      3.60 o
  -2   4  15       90.72       90.27      4.57 o
  -1   4  15        5.52        7.46      2.81 o
   0   4  15       10.67        7.36      3.31 o
   1   4  15       82.55       96.17      5.87 o
   2   4  15      670.46      708.71     13.89 o
   3   4  15       91.81      102.77      5.92 o
   4   4  15       62.33       68.42      6.97 o
   5   4  15        0.15        0.61      4.50 o
   6   4  15        0.27       -4.26      4.26 o
   7   4  15       82.66       88.61      8.19 o
   8   4  15      430.81      456.57     21.56 o
  -9   5  15       17.03        9.98      6.05 o
  -8   5  15      129.93      148.86     12.28 o
  -7   5  15        2.23        0.97      4.60 o
  -6   5  15      148.82      152.23     11.10 o
  -5   5  15      307.63      325.67     12.54 o
  -4   5  15      299.16      272.53     10.83 o
  -3   5  15     1883.93     1851.35     33.55 o
  -2   5  15       12.33        7.67      2.68 o
  -1   5  15      158.34      171.82      7.17 o
   0   5  15       25.97       25.35      4.17 o
   1   5  15       73.92       87.04      6.24 o
   2   5  15      118.99      114.85      6.58 o
   3   5  15      453.20      498.19     13.20 o
   4   5  15      274.69      285.71     10.08 o
   5   5  15       84.78       58.29      8.14 o
   6   5  15       51.11       51.27      7.76 o
   7   5  15       33.49       34.83      7.47 o
   8   5  15        0.11        7.55      5.89 o
  -9   6  15       18.79       16.93      9.42 o
  -8   6  15       32.41       31.28      7.67 o
  -7   6  15       24.18       18.42      5.77 o
  -6   6  15        1.55        8.70      4.95 o
  -5   6  15       43.94       34.02      6.13 o
  -4   6  15      224.94      230.49     12.93 o
  -3   6  15      197.14      204.91     12.42 o
  -2   6  15      492.37      489.84     12.64 o
  -1   6  15      436.22      440.96     11.42 o
   0   6  15       19.73       16.18      4.24 o
   1   6  15      375.67      349.72     11.20 o
   2   6  15      305.96      318.21     11.06 o
   3   6  15        6.49       10.39      4.26 o
   4   6  15       14.00       12.90      4.46 o
   5   6  15       77.92       84.33      8.47 o
   6   6  15        0.20       -0.23      5.54 o
   7   6  15        1.34       -1.99      5.81 o
  -8   7  15       60.24       38.72     12.94 o
  -7   7  15       13.07       18.70     11.66 o
  -6   7  15       12.89       12.10      5.73 o
  -5   7  15       15.55       10.85      6.16 o
  -4   7  15       27.36       28.16     10.12 o
  -3   7  15      206.25      186.69     10.97 o
  -2   7  15        3.79        2.19      4.66 o
  -1   7  15      290.38      294.13     11.27 o
   0   7  15      108.34       93.72      7.96 o
   1   7  15        4.08        0.80      3.99 o
   2   7  15       87.30       82.21      7.62 o
   3   7  15        0.52       -2.87      3.84 o
   4   7  15       10.17       13.37      5.53 o
   5   7  15       15.75       11.25      5.86 o
   6   7  15       12.91        8.84      6.23 o
  -7   8  15       39.00       34.65      9.60 o
  -6   8  15       19.77        6.15      6.63 o
  -5   8  15       48.32       58.86      9.77 o
  -4   8  15        9.04        4.39      5.96 o
  -3   8  15       43.92       26.18      6.28 o
  -2   8  15        0.31        1.77      4.92 o
  -1   8  15        0.08        0.25      5.01 o
   0   8  15        0.25       -1.23      4.80 o
   1   8  15       48.92       46.86      6.94 o
   2   8  15       29.34       26.92      5.68 o
   3   8  15        5.70        3.73      5.04 o
   4   8  15        2.46        7.61      5.76 o
   5   8  15       59.68       79.40      9.33 o
  -5   9  15       10.53        2.86      7.80 o
  -4   9  15        0.37       -3.09      7.24 o
  -3   9  15      173.45      170.31     18.42 o
  -2   9  15       18.17       15.93      6.17 o
  -1   9  15       18.19       28.00      6.80 o
   0   9  15      268.27      259.13     20.34 o
   1   9  15       15.91       22.67      6.88 o
   2   9  15      103.75      107.10     10.18 o
   3   9  15       28.60       31.94      7.32 o
   4   9  15       23.54       23.18      9.00 o
  -2  10  15        0.15        1.53      6.80 o
  -1  10  15        5.85        7.98      7.45 o
   0  10  15        0.77       -1.90      6.46 o
   1  10  15        0.59       -2.47      6.89 o
 -10   0  16      200.74      250.55     14.43 o
  -8   0  16      464.41      440.09     14.15 o
  -6   0  16       73.84       81.35      5.31 o
  -4   0  16      470.31      496.10     13.39 o
  -2   0  16      232.44      248.01      7.54 o
   0   0  16      130.23      121.72      6.97 o
   2   0  16     2598.41     2553.04     41.49 o
   4   0  16      211.22      207.73     11.21 o
   6   0  16        0.64        6.14      6.97 o
   8   0  16       10.87        8.63      9.33 o
 -10   1  16        0.00       -0.61      5.30 o
  -9   1  16       12.04       16.42      5.79 o
  -8   1  16      385.59      378.88     12.14 o
  -7   1  16      819.91      809.63     17.59 o
  -6   1  16     1029.54      953.91     14.84 o
  -5   1  16       92.81       76.08      3.61 o
  -4   1  16       75.21       77.18      3.52 o
  -3   1  16       25.71       19.15      2.52 o
  -2   1  16        9.65        5.54      2.07 o
  -1   1  16        1.51       -1.98      1.98 o
   0   1  16      174.68      200.06      6.61 o
   1   1  16       41.09       43.74      3.16 o
   2   1  16      477.84      483.18     10.39 o
   3   1  16      126.37      115.12      7.75 o
   4   1  16       56.20       42.66      5.54 o
   5   1  16        2.63        2.73      3.82 o
   6   1  16      517.90      523.13     15.51 o
   7   1  16        9.21        7.84      5.14 o
   8   1  16        0.05       -1.63      6.64 o
   9   1  16       12.32        1.60      8.13 o
 -10   2  16       55.73       74.95      9.64 o
  -9   2  16        0.02        3.98      5.48 o
  -8   2  16        0.12       -4.30      4.30 o
  -7   2  16       16.04       11.85      4.18 o
  -6   2  16      417.91      406.43      8.71 o
  -5   2  16      324.42      338.90      7.42 o
  -4   2  16      641.02      660.24     10.62 o
  -3   2  16     1632.81     1694.25     18.79 o
  -2   2  16      311.96      318.15      5.64 o
  -1   2  16       18.60       16.13      2.75 o
   0   2  16        0.88        2.95      2.47 o
   1   2  16      728.56      738.95     13.09 o
   2   2  16      104.27      108.84      5.54 o
   3   2  16       38.69       39.47      5.03 o
   4   2  16       80.38       76.37      6.48 o
   5   2  16      481.68      439.02     14.34 o
   6   2  16       33.25       34.95      6.16 o
   7   2  16      127.53      122.34     11.81 o
   8   2  16       94.77      110.68     12.12 o
   9   2  16       33.11       17.57      7.82 o
 -10   3  16        2.23        6.20      7.16 o
  -9   3  16       42.69       49.74     11.22 o
  -8   3  16      177.32      186.14     13.81 o
  -7   3  16       13.19       19.11      3.93 o
  -6   3  16       36.78       39.13      4.24 o
  -5   3  16        6.66        5.87      2.73 o
  -4   3  16      384.18      397.04      8.42 o
  -3   3  16     2078.29     2054.48     23.70 o
  -2   3  16       65.83       57.57      3.70 o
  -1   3  16      145.37      163.20      7.69 o
   0   3  16       19.75       17.09      2.84 o
   1   3  16      129.30      136.05      5.68 o
   2   3  16       64.89       73.95      5.44 o
   3   3  16      622.22      611.76     13.65 o
   4   3  16       34.94       27.11      4.92 o
   5   3  16       12.18        6.16      4.97 o
   6   3  16      421.68      443.52     14.45 o
   7   3  16        4.90       10.95      7.05 o
   8   3  16      106.87       83.28     11.47 o
  -9   4  16        0.14       11.76      4.81 o
  -8   4  16        0.03        1.89      4.22 o
  -7   4  16       23.67       16.95      4.43 o
  -6   4  16       53.01       47.89      5.70 o
  -5   4  16        0.70       -0.68      3.62 o
  -4   4  16      354.45      308.21     11.30 o
  -3   4  16      126.69      119.73      5.98 o
  -2   4  16        0.04        3.10      2.58 o
  -1   4  16      727.85      719.02     13.42 o
   0   4  16       75.98       88.50      5.45 o
   1   4  16      706.85      687.54     13.66 o
   2   4  16        5.28       -2.10      3.09 o
   3   4  16       45.84       50.55      4.95 o
   4   4  16        4.52        0.10      4.71 o
   5   4  16     1080.82     1065.60     29.07 o
   6   4  16      101.97       97.34      8.20 o
   7   4  16      184.63      198.85     13.82 o
   8   4  16      127.38      114.21     12.53 o
  -9   5  16        1.28        2.01      5.67 o
  -8   5  16       45.58       68.49      7.64 o
  -7   5  16      148.71      146.87      9.33 o
  -6   5  16      140.96      131.47      8.91 o
  -5   5  16      401.56      375.69     19.32 o
  -4   5  16      450.08      422.06     14.14 o
  -3   5  16      616.83      618.82     13.35 o
  -2   5  16        1.51       -0.23      3.17 o
  -1   5  16       14.39       14.34      3.60 o
   0   5  16        9.22        6.55      3.86 o
   1   5  16       42.77       48.57      5.32 o
   2   5  16      120.96      137.35      7.15 o
   3   5  16      367.81      384.01     12.31 o
   4   5  16       17.71        8.89      5.11 o
   5   5  16       95.30       91.88      8.55 o
   6   5  16        8.86        6.66      5.81 o
   7   5  16        0.68       -4.92      4.92 o
   8   5  16       25.28       34.18     10.79 o
  -8   6  16       27.64       16.77      7.19 o
  -7   6  16        8.62       16.04      5.80 o
  -6   6  16        4.60       -0.69      4.71 o
  -5   6  16      116.37      137.80     10.13 o
  -4   6  16       11.29        9.65      7.31 o
  -3   6  16       89.28       83.42      8.38 o
  -2   6  16       52.53       53.31      5.42 o
  -1   6  16      132.82      130.07      7.04 o
   0   6  16       33.11       39.29      5.39 o
   1   6  16      149.11      153.53      8.19 o
   2   6  16      212.89      218.77     11.57 o
   3   6  16       46.37       54.93      6.01 o
   4   6  16        3.23        1.62      4.81 o
   5   6  16       13.05       17.55      6.14 o
   6   6  16       51.79       50.60      7.82 o
   7   6  16       62.76       72.24      9.72 o
  -7   7  16       42.52       84.30      9.86 o
  -6   7  16        5.02        2.34      5.92 o
  -5   7  16        4.63        3.30      5.10 o
  -4   7  16      124.42      107.23     11.83 o
  -3   7  16       51.46       46.16      6.89 o
  -2   7  16       21.14        9.16      5.34 o
  -1   7  16      182.91      157.18     10.51 o
   0   7  16        0.57        2.04      4.00 o
   1   7  16       13.81       14.96      4.70 o
   2   7  16      135.43      138.36      8.62 o
   3   7  16        0.02        4.87      4.45 o
   4   7  16       36.53       26.14      6.43 o
   5   7  16        0.01        5.13      5.70 o
   6   7  16        0.05       -6.01      6.01 o
  -6   8  16        0.02       -5.35      6.07 o
  -5   8  16       27.08       34.34      8.74 o
  -4   8  16      117.68      138.10     14.61 o
  -3   8  16       69.16       60.44      9.42 o
  -2   8  16        6.06        5.51      6.88 o
  -1   8  16       92.45       91.37      9.12 o
   0   8  16      291.42      298.47     14.46 o
   1   8  16        0.74       -1.57      4.55 o
   2   8  16      225.49      230.73     12.05 o
   3   8  16       53.77       44.03      6.62 o
   4   8  16        0.00       -5.12      5.12 o
   5   8  16        3.31       -1.27      6.91 o
  -4   9  16       42.22       37.03      9.95 o
  -3   9  16       37.37       41.75     10.40 o
  -2   9  16        9.10       11.18      6.67 o
  -1   9  16      234.75      237.77     15.34 o
   0   9  16        1.94       15.33      6.43 o
   1   9  16      100.64      103.65     15.55 o
   2   9  16       36.90       58.97      8.62 o
   3   9  16        1.17       -5.53      5.53 o
  -9   0  17        8.57        8.88      4.92 o
  -7   0  17     1010.25      902.49     24.24 o
  -5   0  17      898.54      812.29     18.43 o
  -3   0  17      491.02      490.13     12.86 o
  -1   0  17      251.33      271.65      9.59 o
   1   0  17       11.15       13.73      6.86 o
   3   0  17      280.78      230.86     12.12 o
   5   0  17        4.32        8.51      6.14 o
   7   0  17       14.27       13.74      8.17 o
   9   0  17        0.13       -5.57      9.94 o
 -10   1  17        3.77       -0.32      5.56 o
  -9   1  17       34.85       38.21      6.60 o
  -8   1  17        0.79        5.51      4.05 o
  -7   1  17       78.56       79.28      7.51 o
  -6   1  17      772.10      671.74     11.67 o
  -5   1  17        5.10        0.03      2.25 o
  -4   1  17       14.88       18.74      2.57 o
  -3   1  17     2978.44     3001.42     31.06 o
  -2   1  17        0.02       -0.22      1.82 o
  -1   1  17     1504.52     1501.81     19.01 o
   0   1  17       96.91      117.15      5.10 o
   1   1  17      299.10      300.96      6.92 o
   2   1  17      160.27      151.27      6.29 o
   3   1  17      738.98      685.96     15.16 o
   4   1  17        8.58       10.08      4.44 o
   5   1  17        0.05        1.35      4.22 o
   6   1  17      104.48       99.56      8.23 o
   7   1  17      139.56      144.85     10.12 o
   8   1  17        4.87       11.60      7.57 o
 -10   2  17        0.34        3.33      6.10 o
  -9   2  17       12.46       20.07      6.93 o
  -8   2  17       13.48       11.38      5.26 o
  -7   2  17      362.24      357.78     11.72 o
  -6   2  17      153.27      148.03      5.17 o
  -5   2  17       74.69       72.85      4.00 o
  -4   2  17        0.29       -2.04      2.24 o
  -3   2  17      814.61      841.46     11.36 o
  -2   2  17        9.70       10.60      2.22 o
  -1   2  17       42.63       36.67      3.68 o
   0   2  17      620.23      628.11     11.80 o
   1   2  17      941.91      946.14     15.66 o
   2   2  17       47.74       40.62      4.14 o
   3   2  17        0.00       -1.32      3.15 o
   4   2  17        3.90       -3.72      3.72 o
   5   2  17      431.08      443.08     14.78 o
   6   2  17      278.35      281.75     12.83 o
   7   2  17      216.25      238.91     15.61 o
   8   2  17       15.44       16.01      7.79 o
 -10   3  17       13.74       11.53      7.74 o
  -9   3  17      109.08      151.96     22.17 o
  -8   3  17       46.72       34.03      6.60 o
  -7   3  17      219.13      207.82      8.55 o
  -6   3  17      254.11      200.33      9.23 o
  -5   3  17      204.50      203.64      7.23 o
  -4   3  17      140.29      138.31      6.06 o
  -3   3  17     1087.96     1101.81     16.14 o
  -2   3  17     1280.06     1175.07     16.70 o
  -1   3  17       40.04       47.75      4.18 o
   0   3  17       49.06       49.37      3.77 o
   1   3  17      105.08      102.15      5.18 o
   2   3  17        1.81       -1.65      2.83 o
   3   3  17      162.02      170.71      9.72 o
   4   3  17       11.89       12.25      4.78 o
   5   3  17        2.67       -0.28      4.85 o
   6   3  17       32.82       27.55      8.45 o
   7   3  17      145.97      142.34     13.16 o
   8   3  17        1.76       -9.85     10.34 o
  -9   4  17        3.05        2.60      4.71 o
  -8   4  17       24.61       41.07      5.72 o
  -7   4  17        0.00        0.47      3.79 o
  -6   4  17        0.02        0.03      4.22 o
  -5   4  17      805.60      765.34     18.77 o
  -4   4  17      414.41      385.77     18.33 o
  -3   4  17      229.99      217.06      8.04 o
  -2   4  17      738.67      713.89     15.52 o
  -1   4  17       62.76       62.24      5.03 o
   0   4  17      144.43      142.71      7.10 o
   1   4  17        7.16        5.23      3.13 o
   2   4  17      536.67      516.70     11.97 o
   3   4  17       67.82       68.66      7.23 o
   4   4  17      175.83      191.98     10.43 o
   5   4  17       19.48       20.19      5.71 o
   6   4  17        0.16        2.65      4.93 o
   7   4  17       35.85       40.61      7.40 o
   8   4  17       14.48       27.79      8.92 o
  -9   5  17       84.96      102.80      9.33 o
  -8   5  17      135.96      134.53      9.44 o
  -7   5  17      134.86      140.90      9.50 o
  -6   5  17      491.23      530.61     22.19 o
  -5   5  17       87.69       91.02      7.86 o
  -4   5  17       98.81       87.12      7.73 o
  -3   5  17      317.37      311.85      9.35 o
  -2   5  17     1069.60     1041.65     20.28 o
  -1   5  17       64.15       57.54      5.06 o
   0   5  17      181.23      183.51      8.13 o
   1   5  17      178.91      196.64      8.77 o
   2   5  17      279.61      254.94      9.09 o
   3   5  17       52.93       50.63      5.48 o
   4   5  17       89.58      115.38      9.14 o
   5   5  17        1.81       -3.99      5.88 o
   6   5  17      247.64      252.72     13.31 o
   7   5  17       95.43      102.69      9.96 o
  -8   6  17       11.48        9.22      6.29 o
  -7   6  17       63.13       85.40      9.83 o
  -6   6  17       66.84       75.54      8.24 o
  -5   6  17        5.09       -0.50      4.84 o
  -4   6  17       38.35       38.93      7.10 o
  -3   6  17        3.50       12.25      4.84 o
  -2   6  17      215.05      205.34      8.73 o
  -1   6  17       69.92       67.82      6.29 o
   0   6  17       10.34        9.85      5.19 o
   1   6  17      114.66       98.49      7.14 o
   2   6  17       42.85       45.35      5.43 o
   3   6  17        0.24       -0.73      3.90 o
   4   6  17       77.70       86.29      9.36 o
   5   6  17       97.81      122.22     10.50 o
   6   6  17       10.77       11.48      6.38 o
  -7   7  17      104.88      118.22     11.45 o
  -6   7  17       13.96       15.45      6.38 o
  -5   7  17        0.04       -2.62      5.09 o
  -4   7  17       57.32       42.08      8.16 o
  -3   7  17      560.20      544.82     20.72 o
  -2   7  17        6.08        5.07      5.36 o
  -1   7  17      313.90      325.01     14.29 o
   0   7  17       17.39       21.11      6.33 o
   1   7  17       21.51       21.55      5.23 o
   2   7  17        0.01        0.40      4.34 o
   3   7  17      619.98      633.57     16.56 o
   4   7  17        1.05       -1.78      4.95 o
   5   7  17        0.29       -3.51      5.59 o
   6   7  17        0.66       13.14     16.55 o
  -6   8  17       41.42       55.25     10.52 o
  -5   8  17      219.20      224.76     16.90 o
  -4   8  17       25.40       20.38     11.48 o
  -3   8  17        5.96       -1.87      7.14 o
  -2   8  17        3.72        6.20      5.34 o
  -1   8  17       13.93       14.18      6.11 o
   0   8  17        5.61       10.06      5.97 o
   1   8  17       79.50       89.85      9.53 o
   2   8  17        0.70       -3.30      5.09 o
   3   8  17       19.66       18.19      5.72 o
   4   8  17        0.94       -1.09      5.76 o
  -4   9  17       14.17       21.33      9.19 o
  -3   9  17      450.16      460.75     23.73 o
  -2   9  17        2.17       -2.88      7.20 o
  -1   9  17       21.15       15.01      7.59 o
   0   9  17        9.35       10.15      6.84 o
   1   9  17       58.11       57.66      9.89 o
   2   9  17       82.56       80.47     10.83 o
 -10   0  18        0.38       17.56     17.41 o
  -8   0  18      256.79      284.32     12.64 o
  -6   0  18      537.41      561.42     25.18 o
  -4   0  18      477.58      456.51     13.80 o
  -2   0  18     3436.57     3404.42     51.70 o
   0   0  18        5.56        3.39      5.34 o
   2   0  18      183.97      192.78     11.61 o
   4   0  18      488.17      500.04     17.54 o
   6   0  18       76.63       53.71      9.99 o
   8   0  18       11.76        5.10     10.02 o
 -10   1  18        7.06        4.25      7.96 o
  -9   1  18       70.87       56.45      7.61 o
  -8   1  18       67.16       85.23      6.75 o
  -7   1  18       13.67       17.01      4.67 o
  -6   1  18      340.71      359.08     11.41 o
  -5   1  18      109.62      111.67      5.11 o
  -4   1  18       10.80       10.47      3.25 o
  -3   1  18       36.96       44.34      3.66 o
  -2   1  18      998.78      924.20     14.24 o
  -1   1  18        0.73       10.35      2.62 o
   0   1  18       72.65       76.42      4.59 o
   1   1  18      244.72      241.20      8.78 o
   2   1  18       38.12       30.11      3.93 o
   3   1  18      645.13      642.26     18.84 o
   4   1  18       60.70       48.66      6.59 o
   5   1  18       41.86       37.39      6.13 o
   6   1  18       47.69       31.94      7.37 o
   7   1  18        2.98       -5.49      5.49 o
   8   1  18       10.51       -0.47      6.58 o
 -10   2  18       23.32       33.18      7.95 o
  -9   2  18       35.47       33.02      7.29 o
  -8   2  18        3.59        9.05      5.20 o
  -7   2  18      648.80      638.15     15.94 o
  -6   2  18      190.54      168.64      6.76 o
  -5   2  18     1418.28     1386.74     28.64 o
  -4   2  18       80.65       79.97      4.85 o
  -3   2  18      164.55      172.16      4.87 o
  -2   2  18      466.56      496.97      8.82 o
  -1   2  18        0.07        2.55      2.57 o
   0   2  18      211.71      220.40      7.27 o
   1   2  18       94.31       94.37      5.27 o
   2   2  18       17.26       12.06      3.70 o
   3   2  18        0.05       -1.64      4.55 o
   4   2  18       24.21       20.98      5.10 o
   5   2  18      539.63      558.28     20.00 o
   6   2  18      353.19      381.59     14.85 o
   7   2  18       25.73       36.42     10.83 o
   8   2  18        6.44       17.82      9.81 o
  -9   3  18      119.50      111.16     12.33 o
  -8   3  18      191.69      179.29     24.54 o
  -7   3  18       11.80       10.27      3.79 o
  -6   3  18      172.51      190.06     10.20 o
  -5   3  18       15.22       15.20      3.53 o
  -4   3  18      100.19      103.49      6.25 o
  -3   3  18      447.55      446.04     11.15 o
  -2   3  18       57.91       54.98      4.60 o
  -1   3  18      296.34      318.22      7.49 o
   0   3  18      222.68      232.73      7.06 o
   1   3  18      536.29      561.00     11.72 o
   2   3  18       31.33       31.28      4.13 o
   3   3  18      666.12      692.17     16.27 o
   4   3  18        3.31        1.21      4.65 o
   5   3  18        8.56        3.59      4.65 o
   6   3  18       29.24       16.28      7.16 o
   7   3  18      117.77      117.60     12.36 o
   8   3  18       14.42        3.79      7.56 o
  -9   4  18        0.20        2.49      6.06 o
  -8   4  18       20.93       17.61      5.35 o
  -7   4  18      637.44      659.21     20.62 o
  -6   4  18       21.23       17.50      4.54 o
  -5   4  18      570.33      538.52     15.89 o
  -4   4  18      480.78      452.38     14.17 o
  -3   4  18      622.95      643.95     13.24 o
  -2   4  18        6.76        4.39      3.49 o
  -1   4  18      202.09      190.06      7.65 o
   0   4  18        0.49       -1.62      3.35 o
   1   4  18       71.99       59.80      4.96 o
   2   4  18       63.09       48.66      4.95 o
   3   4  18       18.25        6.94      4.22 o
   4   4  18        2.42       -1.06      4.60 o
   5   4  18      308.03      304.87     13.39 o
   6   4  18        0.53       -4.95      4.95 o
   7   4  18       81.49      101.58     13.43 o
  -8   5  18       12.84       16.91      5.49 o
  -7   5  18      106.23      105.71      8.58 o
  -6   5  18       17.08       12.71      7.28 o
  -5   5  18       12.05       12.81      4.92 o
  -4   5  18        9.23       14.83      4.99 o
  -3   5  18       38.98       40.28      6.18 o
  -2   5  18       65.34       63.43      5.70 o
  -1   5  18      115.12      128.20      7.79 o
   0   5  18      312.62      344.45     10.81 o
   1   5  18        5.65        3.19      3.41 o
   2   5  18       66.70       65.25      5.74 o
   3   5  18      928.77      917.39     20.95 o
   4   5  18        4.42        5.06      5.04 o
   5   5  18       23.13       22.54      6.26 o
   6   5  18        0.00        5.46      5.41 o
   7   5  18        0.02        2.77      5.97 o
  -8   6  18        9.11        7.32      6.01 o
  -7   6  18        8.70        7.31      5.60 o
  -6   6  18       23.34       29.22      9.30 o
  -5   6  18      394.25      424.84     15.69 o
  -4   6  18       67.74       37.29     13.23 o
  -3   6  18      725.19      761.96     23.47 o
  -2   6  18        4.30       -1.07      4.71 o
  -1   6  18        2.02        4.35      4.09 o
   0   6  18        6.72        9.19      4.70 o
   1   6  18       10.20       10.51      4.47 o
   2   6  18       14.59        7.26      4.06 o
   3   6  18        1.61       -0.57      3.99 o
   4   6  18        0.89        0.93      5.38 o
   5   6  18       18.18       19.46      6.46 o
   6   6  18        5.37        3.25      6.60 o
  -7   7  18       63.17       52.31      8.85 o
  -6   7  18       68.36       52.03      8.58 o
  -5   7  18       88.80       80.32      9.05 o
  -4   7  18        0.52       -2.78      5.43 o
  -3   7  18       71.12       88.73     10.24 o
  -2   7  18       90.23      110.40      9.44 o
  -1   7  18       18.63       21.23      6.74 o
   0   7  18      350.14      393.64     18.52 o
   1   7  18      443.52      446.49     24.34 o
   2   7  18       29.95       35.86      5.89 o
   3   7  18       94.02      111.12     10.79 o
   4   7  18       21.15       27.67      6.95 o
   5   7  18       26.35        7.29      7.70 o
  -5   8  18      117.83      134.98     20.30 o
  -4   8  18       21.79       23.81      8.72 o
  -3   8  18        8.46       17.80      8.33 o
  -2   8  18       36.75       48.14      8.80 o
  -1   8  18        5.74        6.43      5.58 o
   0   8  18       22.43       13.26      8.62 o
   1   8  18       45.41       44.76      8.11 o
   2   8  18       53.98       49.99      8.90 o
   3   8  18        0.32        7.09      7.07 o
   4   8  18        1.67       -2.80      6.82 o
  -3   9  18        0.49       -7.36      7.36 o
  -2   9  18       32.75       29.91      9.92 o
  -1   9  18       14.38       18.15      7.69 o
   0   9  18       19.10       11.82      7.64 o
   1   9  18       53.32       46.01      9.56 o
  -9   0  19      284.00      217.40     37.44 o
  -7   0  19      285.33      265.41     12.55 o
  -5   0  19     2975.89     2785.11     58.61 o
  -3   0  19       56.45       48.25      6.71 o
  -1   0  19       74.23       74.06      6.32 o
   1   0  19       91.42       91.86      9.80 o
   3   0  19      739.81      734.57     20.63 o
   5   0  19      340.00      310.97     17.16 o
   7   0  19        7.53       -1.02      9.52 o
  -9   1  19      147.85      166.42     13.68 o
  -8   1  19        2.16       -0.02      4.84 o
  -7   1  19      270.37      231.63      8.22 o
  -6   1  19       42.48       40.61      4.21 o
  -5   1  19      138.92      120.71      6.82 o
  -4   1  19       44.71       56.16      5.05 o
  -3   1  19      774.74      762.99     14.51 o
  -2   1  19      417.09      375.02      9.21 o
  -1   1  19        2.24        1.89      2.65 o
   0   1  19       37.22       47.31      4.36 o
   1   1  19      882.48      837.88     14.01 o
   2   1  19       48.67       49.15      4.62 o
   3   1  19     2456.00     2472.76     38.94 o
   4   1  19      479.77      489.82     15.99 o
   5   1  19      253.68      244.21     16.34 o
   6   1  19        0.09       -5.06      5.06 o
   7   1  19      106.44      118.75     14.57 o
   8   1  19        5.86        0.56      7.11 o
  -9   2  19      129.93      157.79     11.80 o
  -8   2  19        1.42        9.00      5.46 o
  -7   2  19       56.91       65.82      8.34 o
  -6   2  19       91.46       88.96      5.13 o
  -5   2  19      172.42      168.76      7.36 o
  -4   2  19      280.64      289.10      8.37 o
  -3   2  19        1.82        2.49      2.73 o
  -2   2  19       29.54       36.41      3.51 o
  -1   2  19      627.08      655.68     10.92 o
   0   2  19      430.45      441.47      9.62 o
   1   2  19      583.46      612.33     12.72 o
   2   2  19        0.36        0.44      3.54 o
   3   2  19       43.05       25.42      4.83 o
   4   2  19        0.79       -4.08      4.08 o
   5   2  19       30.85       36.65      6.18 o
   6   2  19        0.85        1.17      5.24 o
   7   2  19       11.60       15.53      7.52 o
   8   2  19       34.57       32.01      8.84 o
  -9   3  19       58.21       80.82     12.78 o
  -8   3  19        8.04       18.90      7.59 o
  -7   3  19       12.67        8.84      4.07 o
  -6   3  19       26.50       27.73      4.58 o
  -5   3  19      123.70      143.09      7.27 o
  -4   3  19      394.44      392.13     10.09 o
  -3   3  19      149.06      144.88      5.75 o
  -2   3  19     1645.98     1557.56     20.39 o
  -1   3  19      623.79      630.84     13.82 o
   0   3  19        1.03        5.98      3.50 o
   1   3  19      492.83      488.29     12.56 o
   2   3  19      167.49      160.05      8.03 o
   3   3  19      337.16      338.83     13.01 o
   4   3  19       28.02       17.18      5.57 o
   5   3  19        7.55        5.48      6.01 o
   6   3  19       15.25       19.93      6.41 o
   7   3  19       12.74       21.43      9.30 o
  -9   4  19        0.38        2.47      6.74 o
  -8   4  19       55.15       75.74      6.66 o
  -7   4  19        1.92       -0.73      4.28 o
  -6   4  19      175.04      190.71      9.76 o
  -5   4  19        0.61       -2.92      3.81 o
  -4   4  19      114.16      137.65     10.59 o
  -3   4  19       82.10       88.26      8.48 o
  -2   4  19      366.70      351.90     18.29 o
  -1   4  19       18.85       22.69      4.65 o
   0   4  19      126.38      149.66      6.51 o
   1   4  19        3.81       -2.99      2.99 o
   2   4  19       10.61       15.23      3.93 o
   3   4  19       61.02       60.45      5.62 o
   4   4  19       31.26       29.52      8.18 o
   5   4  19        5.61       14.70      7.21 o
   6   4  19        1.29       -4.72      4.72 o
   7   4  19      176.20      197.94     15.71 o
  -8   5  19        2.85       12.43      5.48 o
  -7   5  19       62.80       54.47      9.20 o
  -6   5  19       35.56       30.51      6.12 o
  -5   5  19      125.05      136.23     11.98 o
  -4   5  19      374.80      330.78     14.28 o
  -3   5  19        3.72       10.57      5.50 o
  -2   5  19        8.49        3.59      3.75 o
  -1   5  19      183.44      170.11      8.93 o
   0   5  19       78.44       92.13      7.34 o
   1   5  19        7.62        9.71      3.75 o
   2   5  19       34.62       32.76      4.81 o
   3   5  19       88.72       90.81      8.14 o
   4   5  19       12.73        9.96      5.60 o
   5   5  19        6.36       11.04      6.10 o
   6   5  19      304.49      307.67     19.62 o
  -7   6  19       28.98       36.92      7.85 o
  -6   6  19       63.90       75.19      8.43 o
  -5   6  19        2.03        5.49      5.12 o
  -4   6  19       45.67       47.15      7.15 o
  -3   6  19      304.17      311.21     15.77 o
  -2   6  19       58.22       60.51      7.48 o
  -1   6  19      285.34      278.88     13.16 o
   0   6  19        0.06        0.91      4.56 o
   1   6  19       84.57       98.98      6.87 o
   2   6  19        4.97        5.40      4.38 o
   3   6  19        0.62        3.54      5.05 o
   4   6  19       61.66       60.44      8.07 o
   5   6  19      103.78      108.11     12.07 o
   6   6  19        2.46       14.91     11.22 o
  -6   7  19        2.47       -4.96      5.95 o
  -5   7  19        0.75       -5.50      5.50 o
  -4   7  19      105.06      114.24     12.39 o
  -3   7  19      135.22      145.09     13.11 o
  -2   7  19       87.70       98.43     11.02 o
  -1   7  19        2.85        1.55      5.16 o
   0   7  19       16.08        1.35      6.26 o
   1   7  19       85.28       94.45      9.80 o
   2   7  19       36.45       39.26      9.86 o
   3   7  19      176.99      197.68     16.26 o
   4   7  19        0.25       10.05      7.14 o
  -5   8  19       11.11       21.96      8.83 o
  -4   8  19        4.70       -0.45      7.18 o
  -3   8  19       35.28       40.53     11.56 o
  -2   8  19       64.30       60.30     11.21 o
  -1   8  19       27.97       33.35     12.13 o
   0   8  19       53.50       60.26      9.35 o
   1   8  19        0.03        3.71      6.47 o
   2   8  19        0.20       -3.38      6.29 o
   3   8  19       58.33       57.60     12.47 o
  -1   9  19       19.01       17.82     11.26 o
   0   9  19       40.97       30.60     12.90 o
  -8   0  20      107.52       98.01      8.26 o
  -6   0  20       73.43       49.66      7.12 o
  -4   0  20      612.49      531.07     16.93 o
  -2   0  20        0.67       -1.50      4.42 o
   0   0  20       64.02       57.22      7.07 o
   2   0  20      913.79      899.99     28.48 o
   4   0  20        0.52        4.81      5.47 o
   6   0  20        0.56       12.70     10.14 o
  -9   1  20       28.32       21.79      7.13 o
  -8   1  20       28.64       13.59      5.81 o
  -7   1  20       18.37       19.39      4.45 o
  -6   1  20      408.52      360.62     10.89 o
  -5   1  20       16.24       17.63      4.30 o
  -4   1  20      254.80      259.43      9.01 o
  -3   1  20     1229.72     1231.35     20.24 o
  -2   1  20      491.48      493.76     12.54 o
  -1   1  20       26.21       22.61      3.64 o
   0   1  20      650.25      628.74     12.56 o
   1   1  20       51.78       64.75      5.90 o
   2   1  20      143.67      152.69      7.35 o
   3   1  20      253.34      244.80     10.37 o
   4   1  20       76.58       76.97      7.32 o
   5   1  20      152.89      146.90      9.77 o
   6   1  20       58.59       56.91      9.31 o
   7   1  20        3.84        0.73     10.57 o
  -9   2  20        2.71       11.64      7.00 o
  -8   2  20        2.35        7.56      6.21 o
  -7   2  20        0.35       -4.21      4.21 o
  -6   2  20      463.34      465.29     13.18 o
  -5   2  20       87.29       96.09      5.37 o
  -4   2  20       62.11       58.77      5.29 o
  -3   2  20      258.38      240.33      7.99 o
  -2   2  20       85.54       96.92      4.64 o
  -1   2  20     1371.51     1358.70     19.62 o
   0   2  20      123.65      117.33      6.00 o
   1   2  20        3.86        1.35      2.74 o
   2   2  20        1.17        4.90      3.55 o
   3   2  20      226.28      202.53     16.10 o
   4   2  20      250.61      284.14     12.10 o
   5   2  20       29.85       40.29      6.58 o
   6   2  20        8.50       11.84      6.45 o
   7   2  20        0.97       -6.63      6.63 o
  -9   3  20        7.96       11.08      7.51 o
  -8   3  20        4.45        6.55      6.44 o
  -7   3  20        6.82        6.58      4.47 o
  -6   3  20       66.91       80.45      6.71 o
  -5   3  20        8.32       14.41      4.13 o
  -4   3  20      418.81      394.82     10.21 o
  -3   3  20        9.13        6.66      2.81 o
  -2   3  20        3.56       -2.00      3.33 o
  -1   3  20       43.06       50.27      5.93 o
   0   3  20        0.01        4.63      3.44 o
   1   3  20       36.36       34.18      4.88 o
   2   3  20       26.00       23.60      4.72 o
   3   3  20      653.54      639.95     18.00 o
   4   3  20        0.73       -0.58      4.29 o
   5   3  20       18.28       10.94      6.19 o
   6   3  20       30.71       39.07      8.76 o
   7   3  20       45.13       54.83     10.46 o
  -8   4  20        6.99        4.12      4.32 o
  -7   4  20      257.51      266.75     18.03 o
  -6   4  20       26.98       26.88      5.45 o
  -5   4  20      971.13      967.38     29.17 o
  -4   4  20      130.35      135.54      8.82 o
  -3   4  20      489.19      506.91     13.88 o
  -2   4  20       71.24       82.83      7.27 o
  -1   4  20     1775.83     1726.79     29.92 o
   0   4  20       15.82       14.03      4.55 o
   1   4  20        9.09        6.39      3.43 o
   2   4  20       93.55      107.55      8.74 o
   3   4  20       48.95       56.35      6.76 o
   4   4  20        5.88       -4.79      4.79 o
   5   4  20      118.81      133.67     10.70 o
   6   4  20      140.75      158.44     12.64 o
  -8   5  20        3.18       -1.33      5.49 o
  -7   5  20       28.00       21.77      5.75 o
  -6   5  20      188.26      193.00     16.61 o
  -5   5  20       40.29       47.65      6.77 o
  -4   5  20      161.73      159.32     10.10 o
  -3   5  20       68.54       81.93      9.06 o
  -2   5  20       36.86       44.73      7.74 o
  -1   5  20      153.11      152.79      8.79 o
   0   5  20       58.63       70.70      6.24 o
   1   5  20      208.14      223.50      8.76 o
   2   5  20       42.26       37.37      7.21 o
   3   5  20      636.23      679.45     26.08 o
   4   5  20        6.17        4.63      6.04 o
   5   5  20       30.88       20.47      7.87 o
   6   5  20        7.55       21.97      7.69 o
  -7   6  20      121.21      140.40     11.25 o
  -6   6  20        5.14       12.61      7.30 o
  -5   6  20        0.87        1.29      4.90 o
  -4   6  20       32.25       41.34      7.06 o
  -3   6  20       54.10       61.46      9.21 o
  -2   6  20      124.87      129.45     12.55 o
  -1   6  20      643.29      660.25     19.75 o
   0   6  20       29.44       28.87      6.70 o
   1   6  20      554.53      574.47     22.66 o
   2   6  20        0.28        8.20      5.32 o
   3   6  20        0.14        0.80      5.78 o
   4   6  20       37.99       37.52     13.03 o
   5   6  20       57.35       66.95     10.31 o
  -6   7  20        0.61        9.96      8.88 o
  -5   7  20       27.60       38.84      8.00 o
  -4   7  20        0.06        4.00      7.15 o
  -3   7  20        5.00        5.95      6.54 o
  -2   7  20      266.94      269.31     16.29 o
  -1   7  20       91.91       75.67      8.87 o
   0   7  20       38.37       38.64      7.50 o
   1   7  20      144.09      139.47     11.39 o
   2   7  20       11.54        9.33      6.86 o
   3   7  20       26.39       23.22     14.28 o
   4   7  20       16.69       17.00      7.84 o
  -4   8  20       23.73       45.29     10.29 o
  -3   8  20        5.78        9.29      8.15 o
  -2   8  20       91.08       76.16     13.25 o
  -1   8  20        0.87        4.00     13.53 o
   0   8  20       65.40       48.41      9.13 o
   1   8  20       57.33       72.78     10.31 o
   2   8  20       25.81       25.89      9.86 o
  -9   0  21       26.94       13.44     17.41 o
  -7   0  21      455.33      434.71     17.10 o
  -5   0  21       11.19        8.30      5.78 o
  -3   0  21       64.75       57.93      8.11 o
  -1   0  21     3020.76     2914.07     52.69 o
   1   0  21      397.16      390.50     17.85 o
   3   0  21       60.06       67.41     10.50 o
   5   0  21      315.30      366.28     51.68 o
   7   0  21       77.67       72.03     15.55 o
  -9   1  21      207.84      218.60     14.26 o
  -8   1  21       34.51       23.87      6.40 o
  -7   1  21       89.76       82.58      8.08 o
  -6   1  21      458.30      429.78     12.27 o
  -5   1  21       35.37       40.74      5.20 o
  -4   1  21      278.89      265.66      8.77 o
  -3   1  21     1510.91     1446.98     24.26 o
  -2   1  21        0.11        0.41      3.64 o
  -1   1  21       30.39       29.85      4.61 o
   0   1  21        3.86       13.02      3.64 o
   1   1  21      171.44      168.05      9.06 o
   2   1  21        7.00        4.25      3.69 o
   3   1  21        1.93       12.24      4.53 o
   4   1  21        6.09        3.74      5.63 o
   5   1  21       53.46       42.18      7.95 o
   6   1  21       31.55       19.43      7.33 o
   7   1  21       71.12       45.28     10.07 o
  -9   2  21        0.09       10.01      7.03 o
  -8   2  21       30.91       23.05      7.40 o
  -7   2  21       58.45       85.52      6.80 o
  -6   2  21      210.31      233.27     11.09 o
  -5   2  21      419.98      450.27     11.91 o
  -4   2  21       58.85       51.97      4.93 o
  -3   2  21       36.44       25.38      4.54 o
  -2   2  21       75.35       80.05      6.73 o
  -1   2  21     1725.59     1733.87     25.66 o
   0   2  21      169.38      179.38      7.24 o
   1   2  21      220.54      215.87      8.02 o
   2   2  21      462.14      474.49     13.36 o
   3   2  21       29.62       41.44      6.88 o
   4   2  21      149.58      147.95     11.28 o
   5   2  21       65.29       96.92     10.02 o
   6   2  21        0.72        3.36      6.60 o
   7   2  21        3.68        3.53      7.56 o
  -8   3  21       26.30       33.59     10.69 o
  -7   3  21        4.88       -3.08      4.86 o
  -6   3  21      203.41      193.50      9.50 o
  -5   3  21      124.08      122.84      7.98 o
  -4   3  21       20.82       18.57      4.40 o
  -3   3  21       43.40       45.37      5.18 o
  -2   3  21      525.19      583.93     14.19 o
  -1   3  21      390.52      378.50     12.93 o
   0   3  21      120.58      124.99      8.19 o
   1   3  21      385.39      389.24     11.79 o
   2   3  21       13.45        8.20      4.17 o
   3   3  21      178.74      188.47     10.81 o
   4   3  21       21.85        7.04      5.34 o
   5   3  21       19.32       20.59      6.87 o
   6   3  21      106.87      120.75     12.67 o
  -8   4  21       13.29       16.41      6.52 o
  -7   4  21       33.03       32.82      6.41 o
  -6   4  21       66.67       57.15      7.32 o
  -5   4  21       13.11        7.61      5.12 o
  -4   4  21       15.33        8.08      4.74 o
  -3   4  21      207.06      201.72     10.36 o
  -2   4  21       86.06       89.96      7.81 o
  -1   4  21       98.89       96.86      7.45 o
   0   4  21      201.68      210.34     10.15 o
   1   4  21      218.07      203.00      9.24 o
   2   4  21      170.51      166.96      9.58 o
   3   4  21       18.16       14.45      6.21 o
   4   4  21      350.07      338.27     14.62 o
   5   4  21        1.03        3.14      5.94 o
   6   4  21        9.76        4.80      7.21 o
  -7   5  21       33.99       60.27      8.05 o
  -6   5  21        0.13        5.16      5.49 o
  -5   5  21       36.71       39.46      6.67 o
  -4   5  21        7.88       19.46      6.30 o
  -3   5  21       10.87       -0.71      4.54 o
  -2   5  21       19.42       17.87     10.29 o
  -1   5  21      255.73      262.86     12.77 o
   0   5  21      149.74      161.84      9.58 o
   1   5  21        9.02        1.88      4.74 o
   2   5  21        0.10        0.76      4.72 o
   3   5  21       15.10       13.02      6.40 o
   4   5  21        5.83        8.21      7.08 o
   5   5  21        0.00        0.19      5.88 o
  -6   6  21       37.28       36.36      9.63 o
  -5   6  21      228.19      259.18     18.65 o
  -4   6  21      398.09      447.92     26.85 o
  -3   6  21       40.79       31.02      8.46 o
  -2   6  21      122.45      130.85     12.06 o
  -1   6  21      261.14      226.97     14.97 o
   0   6  21        0.08        2.00      8.33 o
   1   6  21       36.90       35.82      7.37 o
   2   6  21       56.77       69.16     10.19 o
   3   6  21       10.78       -4.99      5.99 o
   4   6  21        5.32       -2.23      6.60 o
  -5   7  21       43.14       78.09     11.60 o
  -4   7  21      146.22      135.51     14.17 o
  -3   7  21       13.68        3.71      7.61 o
  -2   7  21      140.00      161.43     15.43 o
  -1   7  21       43.37       26.56      9.16 o
   0   7  21       29.63       41.25      8.50 o
   1   7  21       59.76       71.89      9.85 o
   2   7  21       25.79       17.16      8.83 o
   3   7  21      107.27      101.66     22.51 o
  -3   8  21        0.17        0.91      8.94 o
  -2   8  21        9.12       10.60      8.57 o
  -1   8  21      173.08      240.74     18.82 o
   0   8  21        7.16        0.31      9.07 o
   1   8  21      288.20      288.32     26.19 o
  -8   0  22      325.76      336.91     54.17 o
  -6   0  22       11.93       10.17      6.00 o
  -4   0  22      184.81      196.82     11.19 o
  -2   0  22      465.09      508.93     17.97 o
   0   0  22        0.70       -2.33      5.57 o
   2   0  22       21.87       20.56      7.86 o
   4   0  22       12.25       14.06     10.94 o
   6   0  22        1.64        2.91      9.28 o
  -8   1  22      137.94      141.88     20.61 o
  -7   1  22       69.78       78.71      6.58 o
  -6   1  22       92.94      107.82      7.77 o
  -5   1  22       24.55       21.03      4.65 o
  -4   1  22       27.14       26.58      4.30 o
  -3   1  22      797.25      764.01     17.50 o
  -2   1  22      148.12      134.08      8.34 o
  -1   1  22      175.89      174.94      9.36 o
   0   1  22      536.39      564.50     14.14 o
   1   1  22        2.51        2.37      4.52 o
   2   1  22      330.41      319.55     15.88 o
   3   1  22      160.78      137.86     10.87 o
   4   1  22      112.11       91.55      9.59 o
   5   1  22       99.59      117.47     11.01 o
   6   1  22        6.52       -3.41      5.99 o
  -8   2  22       11.65       21.83      8.00 o
  -7   2  22       86.79      111.32     10.38 o
  -6   2  22       21.36       22.14      5.25 o
  -5   2  22       34.03       40.44      5.92 o
  -4   2  22       55.50       61.58      5.57 o
  -3   2  22      502.18      458.37     12.13 o
  -2   2  22        3.65        1.20      3.77 o
  -1   2  22     1094.12     1027.63     20.10 o
   0   2  22       55.46       36.37      5.05 o
   1   2  22      652.36      708.42     13.20 o
   2   2  22      218.33      198.70     15.86 o
   3   2  22        8.92       22.28      6.34 o
   4   2  22      165.68      174.85     12.24 o
   5   2  22       27.74       25.16      7.61 o
   6   2  22       17.66        5.28      7.15 o
  -8   3  22       16.74       26.55      8.48 o
  -7   3  22        0.89        0.43      6.69 o
  -6   3  22       35.88       40.43      6.73 o
  -5   3  22        0.86        4.15      5.00 o
  -4   3  22        5.34        7.32      4.15 o
  -3   3  22      183.34      191.19      8.66 o
  -2   3  22      201.87      229.82      8.57 o
  -1   3  22      280.53      278.50     10.92 o
   0   3  22      624.61      632.29     20.27 o
   1   3  22      343.72      349.61     11.54 o
   2   3  22       51.89       42.13      5.68 o
   3   3  22        4.06        6.12      5.06 o
   4   3  22        1.58        0.01      6.40 o
   5   3  22        6.42       -0.42      6.72 o
   6   3  22       10.36       18.32      8.07 o
  -7   4  22       78.75       86.22      8.54 o
  -6   4  22        1.11        3.27      5.77 o
  -5   4  22      240.28      269.32     13.77 o
  -4   4  22        0.85       -5.21      5.21 o
  -3   4  22      192.00      184.93     10.17 o
  -2   4  22       12.24       12.76      5.07 o
  -1   4  22      664.04      684.62     19.29 o
   0   4  22      104.48       83.59      8.80 o
   1   4  22        0.69       -0.86      5.01 o
   2   4  22        7.51        6.50      4.57 o
   3   4  22       22.28       13.58      5.54 o
   4   4  22        0.86       -1.96      5.41 o
   5   4  22       94.47      121.83     11.18 o
  -7   5  22       13.64        9.79      6.66 o
  -6   5  22        9.04        8.97      6.35 o
  -5   5  22      130.92      169.45     12.31 o
  -4   5  22       55.91       63.15      8.85 o
  -3   5  22        5.10        4.81      5.97 o
  -2   5  22       50.34       45.94      8.32 o
  -1   5  22       53.23       48.81      8.70 o
   0   5  22        0.28       -0.08      8.01 o
   1   5  22        5.75        6.23      5.42 o
   2   5  22       89.54       85.05     10.63 o
   3   5  22       76.79       88.92     13.20 o
   4   5  22       21.51       11.38      7.66 o
   5   5  22       27.12       12.93      6.80 o
  -6   6  22       60.49       43.85      9.58 o
  -5   6  22      161.78      166.20     14.46 o
  -4   6  22       66.60       75.59     16.26 o
  -3   6  22       13.44       13.05      6.61 o
  -2   6  22      144.15      128.56     12.11 o
  -1   6  22       78.99       88.50     10.98 o
   0   6  22       61.77       55.21      8.38 o
   1   6  22      199.69      222.66     14.13 o
   2   6  22       10.13        4.64      7.21 o
   3   6  22       23.19       25.06     18.46 o
   4   6  22       18.95       23.57      8.23 o
  -4   7  22        7.75       17.18      8.86 o
  -3   7  22       14.47       24.75      8.77 o
  -2   7  22       33.79       33.97      9.78 o
  -1   7  22       12.63       24.00      9.17 o
   0   7  22       52.96       66.61     11.57 o
   1   7  22       81.55       50.69      9.25 o
   2   7  22        5.59       -6.88      6.88 o
  -7   0  23       55.64       61.73     15.68 o
  -5   0  23        0.08        4.81      5.68 o
  -3   0  23      179.79      151.89     10.92 o
  -1   0  23      852.60      805.28     33.16 o
   1   0  23      872.08      791.82     31.53 o
   3   0  23       61.91       57.10     11.82 o
   5   0  23        4.29       15.70     10.03 o
  -8   1  23        0.69       -2.76      6.33 o
  -7   1  23        0.00        4.04      4.26 o
  -6   1  23        1.69        0.38      4.25 o
  -5   1  23      265.29      274.51     10.93 o
  -4   1  23        0.00       -0.32      4.60 o
  -3   1  23       47.66       58.86      8.46 o
  -2   1  23      158.25      161.88      9.18 o
  -1   1  23        0.16        4.61      4.60 o
   0   1  23       53.63       51.43      8.62 o
   1   1  23       11.97       10.05      4.82 o
   2   1  23       33.98       33.46      6.37 o
   3   1  23       82.50       69.67      8.28 o
   4   1  23        5.89       15.39      7.23 o
   5   1  23        1.49        8.87      6.86 o
   6   1  23        0.21       -5.58      6.65 o
  -8   2  23        2.31       10.61      6.98 o
  -7   2  23       99.48      102.63      7.86 o
  -6   2  23        7.21        9.09      4.71 o
  -5   2  23      114.76      111.46      9.63 o
  -4   2  23        7.74       10.61      4.95 o
  -3   2  23      244.48      239.13     12.18 o
  -2   2  23       36.74       44.29      5.46 o
  -1   2  23       41.50       27.11      5.02 o
   0   2  23       43.25       38.33      6.17 o
   1   2  23        6.34        9.61      5.30 o
   2   2  23       68.42       71.25      8.43 o
   3   2  23       41.04       42.80      7.45 o
   4   2  23        6.83        4.69      8.03 o
   5   2  23      279.05      314.27     17.78 o
   6   2  23        2.91       -6.43      8.60 o
  -7   3  23       33.80       33.29     10.16 o
  -6   3  23      100.98      109.62      7.49 o
  -5   3  23       22.75       21.31      6.16 o
  -4   3  23      360.04      378.80     16.38 o
  -3   3  23       31.95       40.13      8.67 o
  -2   3  23       36.91       27.15      5.64 o
  -1   3  23        0.32        1.45      4.26 o
   0   3  23      441.97      433.50     12.87 o
   1   3  23        0.50        9.67      4.93 o
   2   3  23       21.56        5.91      5.15 o
   3   3  23       20.75       14.90      5.83 o
   4   3  23        1.95       -1.59      5.90 o
   5   3  23       45.44       27.48      8.18 o
  -7   4  23       17.86        8.30      9.18 o
  -6   4  23        6.95        9.34      6.02 o
  -5   4  23       77.29       71.16      8.83 o
  -4   4  23       50.17       57.33      9.88 o
  -3   4  23      165.98      164.36     18.35 o
  -2   4  23      111.85       90.34     14.80 o
  -1   4  23       32.00       43.72      8.51 o
   0   4  23       65.27       55.31      8.95 o
   1   4  23        2.70       -4.08      5.00 o
   2   4  23      116.53      124.30     10.83 o
   3   4  23        6.66        0.67      5.12 o
   4   4  23       30.42       21.50      9.80 o
   5   4  23        0.06        9.87      7.11 o
  -6   5  23      132.41      137.03     12.54 o
  -5   5  23        0.01        6.89      6.11 o
  -4   5  23      210.81      222.85     14.97 o
  -3   5  23        3.56        9.87      6.36 o
  -2   5  23       23.54       25.56      7.50 o
  -1   5  23       24.55       18.43      8.10 o
   0   5  23      272.24      310.26     27.92 o
   1   5  23        7.62        9.23      7.84 o
   2   5  23      139.41      126.65     14.00 o
   3   5  23       27.84       21.02      9.22 o
   4   5  23        1.56        9.98      6.30 o
  -5   6  23       70.52       67.29     21.36 o
  -4   6  23       38.95       60.06     10.80 o
  -3   6  23      149.73      185.46     23.19 o
  -2   6  23       63.92       48.91     15.36 o
  -1   6  23       17.32       21.86      8.57 o
   0   6  23      464.79      505.02     23.75 o
   1   6  23        0.60        6.18      6.25 o
   2   6  23        2.43       13.25      7.96 o
   3   6  23       40.82       43.64     10.98 o
  -3   7  23       19.64       -4.89      8.24 o
  -2   7  23       30.12       19.92      9.18 o
  -1   7  23        0.45       -7.62      7.62 o
   0   7  23       35.41       17.64      9.18 o
   1   7  23        2.89       -8.54      9.69 o
  -6   0  24       79.12       79.20      9.62 o
  -4   0  24      430.25      403.97     18.90 o
  -2   0  24      472.58      419.31     37.22 o
   0   0  24        0.53       -2.86     14.48 o
   2   0  24        4.87        7.13      7.34 o
   4   0  24        0.50       -1.10      9.29 o
  -7   1  24       21.29       15.00      4.93 o
  -6   1  24      142.72      150.71     12.38 o
  -5   1  24      141.43      143.91     10.33 o
  -4   1  24      346.70      360.34     12.15 o
  -3   1  24       45.21       50.68      6.26 o
  -2   1  24      264.38      299.28     17.58 o
  -1   1  24      140.98      132.26     10.05 o
   0   1  24      548.19      523.01     19.93 o
   1   1  24       22.43       17.15      6.00 o
   2   1  24       48.68       71.34      7.73 o
   3   1  24       79.54       68.00      8.93 o
   4   1  24       80.74       98.05     10.98 o
   5   1  24        6.21        2.68      6.70 o
  -7   2  24        0.88        1.38      4.53 o
  -6   2  24       32.92       47.82      6.87 o
  -5   2  24        1.88       -1.32      4.88 o
  -4   2  24       52.75       68.23      9.53 o
  -3   2  24        3.55       13.40      4.83 o
  -2   2  24        0.12       -0.35      5.58 o
  -1   2  24       80.20       85.14      8.85 o
   0   2  24        3.43        3.27      5.51 o
   1   2  24       37.12       30.40      7.62 o
   2   2  24      119.38      125.29     10.37 o
   3   2  24      111.35       92.09      9.64 o
   4   2  24        3.63        2.43      6.81 o
   5   2  24       27.25       38.53      9.15 o
  -7   3  24       11.58       11.72      8.69 o
  -6   3  24        8.73       14.17      4.81 o
  -5   3  24       91.15       96.72      7.72 o
  -4   3  24        9.58        6.61      4.93 o
  -3   3  24      233.01      229.35     10.80 o
  -2   3  24       14.36       13.94      5.02 o
  -1   3  24       18.52       18.29      5.19 o
   0   3  24       25.51       15.23      5.80 o
   1   3  24      717.73      704.50     18.62 o
   2   3  24       15.10       11.04      6.52 o
   3   3  24       56.12       48.41      8.91 o
   4   3  24       12.78        8.93      7.26 o
   5   3  24        0.45        2.92      7.00 o
  -6   4  24       27.21       39.75      7.37 o
  -5   4  24       26.44       35.47      8.83 o
  -4   4  24        3.23       18.20      6.39 o
  -3   4  24       37.23       43.62      8.09 o
  -2   4  24        4.13        6.68      5.91 o
  -1   4  24       87.78       82.31     10.10 o
   0   4  24        0.70       -4.66      5.96 o
   1   4  24        1.65       -3.07      5.21 o
   2   4  24       54.21       41.00      9.70 o
   3   4  24       27.20       15.68     10.51 o
   4   4  24       52.63       54.23      8.66 o
  -5   5  24      199.88      224.52     15.75 o
  -4   5  24       47.29       53.02      8.85 o
  -3   5  24      134.09      139.60     12.64 o
  -2   5  24       76.64       82.04     10.44 o
  -1   5  24        4.14       -1.91      6.53 o
   0   5  24      308.66      324.62     17.52 o
   1   5  24       50.75       72.91     10.97 o
   2   5  24        3.13        8.70      8.04 o
   3   5  24       36.66       24.26      8.21 o
  -4   6  24       29.66       46.69     20.24 o
  -3   6  24        6.96        3.81      8.25 o
  -2   6  24       10.55       11.63      8.35 o
  -1   6  24       44.94       24.90      9.18 o
   0   6  24        0.12       -4.62      7.10 o
   1   6  24       10.87        8.96     21.92 o
   2   6  24        0.63       -4.46      7.22 o
  -7   0  25       11.35       15.37      8.06 o
  -5   0  25      144.03      141.71     12.52 o
  -3   0  25        0.10       -5.71      5.71 o
  -1   0  25      491.33      561.80     28.50 o
   1   0  25        0.48       -2.08      8.81 o
   3   0  25        0.32       -0.48      7.63 o
   5   0  25       24.12       16.36     10.87 o
  -7   1  25       48.94       46.29      8.82 o
  -6   1  25       26.83       30.38      6.00 o
  -5   1  25      154.38      147.57     10.55 o
  -4   1  25        2.87        6.98      5.11 o
  -3   1  25      148.39      145.62     10.78 o
  -2   1  25       20.62       10.39      5.99 o
  -1   1  25        7.70        3.89      6.89 o
   0   1  25      169.85      168.57     13.22 o
   1   1  25       88.30       78.14     10.58 o
   2   1  25        0.31       11.08      6.31 o
   3   1  25       34.97       19.70      6.82 o
   4   1  25       21.08       21.96      7.70 o
   5   1  25        1.56        8.52      7.41 o
  -7   2  25      119.17      142.03     20.71 o
  -6   2  25       26.64       33.75      6.44 o
  -5   2  25       47.67       57.34      7.87 o
  -4   2  25       69.52       86.42      9.21 o
  -3   2  25        8.89       15.39      6.18 o
  -2   2  25      116.93      117.24      8.68 o
  -1   2  25        4.62        6.54      5.88 o
   0   2  25       77.43       64.23      8.55 o
   1   2  25        1.72        1.14      7.56 o
   2   2  25       77.24       78.41     10.35 o
   3   2  25      101.78      101.26     11.93 o
   4   2  25        9.99        3.14      6.85 o
  -6   3  25      121.16      137.02     10.43 o
  -5   3  25       24.05       19.88      5.40 o
  -4   3  25       35.94       39.15      6.45 o
  -3   3  25        4.90        1.58      4.80 o
  -2   3  25       39.47       34.42      6.73 o
  -1   3  25       22.28       12.26      7.50 o
   0   3  25       24.22       15.65      6.23 o
   1   3  25       65.26       74.86      8.95 o
   2   3  25       70.11       58.35      9.76 o
   3   3  25        3.06        3.25      7.80 o
   4   3  25      276.85      282.33     18.50 o
  -5   4  25        8.97        6.87      7.68 o
  -4   4  25       15.35       22.21      6.84 o
  -3   4  25       24.17       32.42      8.21 o
  -2   4  25        4.95       -2.20      6.18 o
  -1   4  25       14.61       10.50      6.51 o
   0   4  25        5.80        8.18      7.08 o
   1   4  25       14.91        9.45      6.30 o
   2   4  25      203.53      171.34     16.85 o
   3   4  25       22.62       29.03      8.63 o
  -4   5  25      244.85      189.40     15.31 o
  -3   5  25        7.17       18.98      8.14 o
  -2   5  25      169.43      173.16     15.19 o
  -1   5  25       30.09       36.82      9.45 o
   0   5  25       49.35       61.63     10.77 o
   1   5  25        4.09       -7.88      7.88 o
   2   5  25       14.69       26.73     11.86 o
  -2   6  25       19.03       30.01      9.60 o
  -1   6  25        1.73        4.18      7.53 o
   0   6  25       16.73       24.73      9.20 o
  -6   0  26       67.45       55.10     16.27 o
  -4   0  26      100.03      114.10     12.26 o
  -2   0  26       21.73       18.80     11.94 o
   0   0  26       89.47       96.09     19.25 o
   2   0  26      198.18      234.83     23.34 o
   4   0  26        1.10       -9.24      9.24 o
  -6   1  26        0.04        4.21      5.47 o
  -5   1  26        1.32        1.76      5.36 o
  -4   1  26        3.98        7.32      5.63 o
  -3   1  26        0.09       -1.08      5.01 o
  -2   1  26       54.64       58.30      8.21 o
  -1   1  26       21.14       19.51      9.54 o
   0   1  26      642.82      686.45     23.91 o
   1   1  26       85.04       91.40     11.34 o
   2   1  26      117.99      139.99     13.63 o
   3   1  26       12.57        9.80      8.01 o
   4   1  26      106.22       97.50     11.86 o
  -6   2  26       51.00       57.76      7.64 o
  -5   2  26       39.56       46.93      9.52 o
  -4   2  26      158.24      160.66     11.90 o
  -3   2  26        1.53       -0.26      5.48 o
  -2   2  26       70.70       89.02      9.27 o
  -1   2  26       34.67       32.57      7.05 o
   0   2  26        2.30       -0.52      5.58 o
   1   2  26       16.32       11.24     10.63 o
   2   2  26       10.19       19.89      9.51 o
   3   2  26       37.89       48.19     11.48 o
   4   2  26       22.58        5.14     14.56 o
  -5   3  26        2.88       -3.17      6.82 o
  -4   3  26        0.14       -0.52      4.80 o
  -3   3  26       32.46       21.21      6.37 o
  -2   3  26       58.49       55.27      7.68 o
  -1   3  26       25.57       24.83      6.63 o
   0   3  26        3.66        2.07      5.58 o
   1   3  26       97.48       89.64     20.15 o
   2   3  26        0.08       -7.99      7.99 o
   3   3  26        2.68        1.23      8.13 o
  -4   4  26        0.22        7.97      6.60 o
  -3   4  26       58.43       90.06     11.04 o
  -2   4  26       25.58       25.69      7.63 o
  -1   4  26      123.13      123.06     10.65 o
   0   4  26        0.16       10.39      7.82 o
   1   4  26       20.06        6.66      7.24 o
   2   4  26        1.15       -6.19      7.40 o
  -3   5  26      151.99      130.96     14.22 o
  -2   5  26        7.26       10.08      8.04 o
  -1   5  26        4.33       10.21      8.21 o
   0   5  26       14.55       12.79      8.07 o
   1   5  26      121.80      127.30     26.17 o
  -5   0  27      116.21      123.73     14.70 o
  -3   0  27      247.51      245.35     19.79 o
  -1   0  27       33.11       50.94     13.09 o
   1   0  27      231.85      228.83     23.07 o
   3   0  27       56.44       67.67     21.03 o
  -5   1  27       52.44       94.83      9.33 o
  -4   1  27      101.95       91.26     10.06 o
  -3   1  27        1.05       -5.16      5.16 o
  -2   1  27        0.02       -4.93      5.35 o
  -1   1  27       76.00       63.30      9.71 o
   0   1  27       11.83        9.62      7.75 o
   1   1  27       44.15       42.59      9.63 o
   2   1  27       18.46       13.17      8.26 o
   3   1  27       23.08       34.30     11.66 o
  -5   2  27       12.23       10.17      6.29 o
  -4   2  27      122.73      114.73     17.88 o
  -3   2  27       68.51       62.12      9.30 o
  -2   2  27      186.04      185.36     12.05 o
  -1   2  27       29.49       16.14      6.75 o
   0   2  27       47.64       51.30      9.73 o
   1   2  27        0.56       -5.93     16.54 o
   2   2  27      131.40      133.15     18.33 o
  -4   3  27        6.88       11.78      9.18 o
  -3   3  27       71.29       61.20     11.80 o
  -2   3  27       15.47       10.84      7.14 o
  -1   3  27       10.99        1.72      6.65 o
   0   3  27       24.70       13.93      8.17 o
   1   3  27       54.93       33.38     18.94 o
   2   3  27       74.55       74.95     14.98 o
  -3   4  27       17.92        5.12      6.35 o
  -2   4  27      183.13      210.57     13.87 o
  -1   4  27       22.27       13.45      6.95 o
   0   4  27       21.69       34.05     13.74 o
   1   4  27        0.34       -3.81      7.34 o
  -4   0  28       34.03       31.52     10.58 o
  -2   0  28       19.19       21.67     10.35 o
   0   0  28        3.30       -1.29      9.71 o
   2   0  28      186.22      239.46     32.90 o
  -4   1  28        6.36       -0.45      6.54 o
  -3   1  28        0.78        0.55      5.76 o
  -2   1  28       20.68       34.73      8.47 o
  -1   1  28       16.60       20.64      7.66 o
   0   1  28       39.76       35.15      9.32 o
   1   1  28        8.38       13.82      7.85 o
   2   1  28       10.32        9.86     17.36 o
  -4   2  28       42.12       45.91      8.48 o
  -3   2  28       18.45       22.69      7.66 o
  -2   2  28       43.79       65.41      9.52 o
  -1   2  28        0.07        3.55      6.33 o
   0   2  28        7.12       12.85      7.70 o
   1   2  28       22.97       32.25     11.65 o
  -3   3  28        2.12        2.65     15.83 o
  -2   3  28        4.03       12.32      7.48 o
  -1   3  28       11.29       15.57      8.68 o
   0   3  28       25.22       22.16      9.82 o
  -3   0  29      167.56      147.63     30.56 o
  -1   0  29        0.74        4.50     23.75 o
  -2   1  29       19.40       22.82      8.23 o
  -1   1  29       15.91        9.87      7.47 o
   0   1  29        8.45       18.15      8.09 o
 
